# Supplementary material for: The spatial equity principle in the administrative division of the Central European countries
Source: PLoS One. 2017 Nov 1;12(11):e0187406. doi: 10.1371/journal.pone.0187406 (PMC5665585; doi:10.1371/journal.pone.0187406)
Supplement: S1 Dataset — (XLSX) [file pone.0187406.s001.xlsx]

## Sheet: Austria
code1	municipality	popul	state	code2	district	d_centre	code3	region	r_centre	d_km	d_min	r_km	r_min	cap_km	cap_min
23	Eisenstadt	13147	Austria	8	Eisenstadt (Stadt)	Eisenstadt	1	Burgenland	Eisenstadt	0	0	0	0	59.5	43
11	Breitenbrunn	1900	Austria	5	Eisenstadt-Umgebung	Eisenstadt	1	Burgenland	Eisenstadt	22.3	22	22.3	22	58.9	44
18	Donnerskirchen	1744	Austria	5	Eisenstadt-Umgebung	Eisenstadt	1	Burgenland	Eisenstadt	13.3	13	13.3	13	52.7	53
32	Großhöflein	1929	Austria	5	Eisenstadt-Umgebung	Eisenstadt	1	Burgenland	Eisenstadt	4.8	7	4.8	7	53.5	39
46	Hornstein	2761	Austria	5	Eisenstadt-Umgebung	Eisenstadt	1	Burgenland	Eisenstadt	12	15	12	15	49.4	38
56	Klingenbach	1167	Austria	5	Eisenstadt-Umgebung	Eisenstadt	1	Burgenland	Eisenstadt	12.7	15	12.7	15	64.2	47
64	Leithaprodersdorf	1158	Austria	5	Eisenstadt-Umgebung	Eisenstadt	1	Burgenland	Eisenstadt	18.7	22	18.7	22	42.7	41
69	Loretto	463	Austria	5	Eisenstadt-Umgebung	Eisenstadt	1	Burgenland	Eisenstadt	12.5	17	12.5	17	46.4	44
83	Mörbisch am See	2316	Austria	5	Eisenstadt-Umgebung	Eisenstadt	1	Burgenland	Eisenstadt	19.6	22	19.6	22	75.2	58
85	Müllendorf	1326	Austria	5	Eisenstadt-Umgebung	Eisenstadt	1	Burgenland	Eisenstadt	6.4	9	6.4	9	53.5	40
90	Neufeld an der Leitha	3181	Austria	5	Eisenstadt-Umgebung	Eisenstadt	1	Burgenland	Eisenstadt	17.3	14	17.3	14	50.3	38
103	Oggau am Neusiedler See	1798	Austria	5	Eisenstadt-Umgebung	Eisenstadt	1	Burgenland	Eisenstadt	12.6	14	12.6	14	72.4	55
106	Oslip	1291	Austria	5	Eisenstadt-Umgebung	Eisenstadt	1	Burgenland	Eisenstadt	10.6	12	10.6	12	70.4	52
115	Purbach am Neusiedler See	2713	Austria	5	Eisenstadt-Umgebung	Eisenstadt	1	Burgenland	Eisenstadt	17.7	17	17.7	17	63.4	49
136	Sankt Margarethen im Burgenland	2711	Austria	5	Eisenstadt-Umgebung	Eisenstadt	1	Burgenland	Eisenstadt	9.3	11	9.3	11	64.9	48
131	Schützen am Gebirge	1400	Austria	5	Eisenstadt-Umgebung	Eisenstadt	1	Burgenland	Eisenstadt	7.8	8	7.8	8	67.7	48
132	Siegendorf	2952	Austria	5	Eisenstadt-Umgebung	Eisenstadt	1	Burgenland	Eisenstadt	9.3	11	9.3	11	60.8	44
142	Steinbrunn	2363	Austria	5	Eisenstadt-Umgebung	Eisenstadt	1	Burgenland	Eisenstadt	10.3	13	10.3	13	55.5	41
145	Stotzing	800	Austria	5	Eisenstadt-Umgebung	Eisenstadt	1	Burgenland	Eisenstadt	10	14	10	14	48.8	47
149	Trausdorf an der Wulka	1913	Austria	5	Eisenstadt-Umgebung	Eisenstadt	1	Burgenland	Eisenstadt	5.1	7	5.1	7	60.7	44
163	Wimpassing an der Leitha	1257	Austria	5	Eisenstadt-Umgebung	Eisenstadt	1	Burgenland	Eisenstadt	17.8	22	17.8	22	45.5	38
166	Wulkaprodersdorf	1879	Austria	5	Eisenstadt-Umgebung	Eisenstadt	1	Burgenland	Eisenstadt	6.1	7	6.1	7	60.2	43
168	Zagersdorf	990	Austria	5	Eisenstadt-Umgebung	Eisenstadt	1	Burgenland	Eisenstadt	11	12	11	12	62.5	45
170	Zillingtal	931	Austria	5	Eisenstadt-Umgebung	Eisenstadt	1	Burgenland	Eisenstadt	12	15	12	15	57.1	43
9	Bildein	368	Austria	4	Güssing	Güssing	1	Burgenland	Eisenstadt	24.9	24	108	89	164	119
10	Bocksdorf	800	Austria	4	Güssing	Güssing	1	Burgenland	Eisenstadt	16.3	15	121	75	146	94
13	Burgauberg-Neudauberg	1379	Austria	4	Güssing	Güssing	1	Burgenland	Eisenstadt	21.3	21	75.2	60	147	94
21	Eberau	1002	Austria	4	Güssing	Güssing	1	Burgenland	Eisenstadt	20.4	20	111	91	166	114
29	Gerersdorf-Sulz	1053	Austria	4	Güssing	Güssing	1	Burgenland	Eisenstadt	7.6	8	131	85	156	103
33	Großmürbisch	259	Austria	4	Güssing	Güssing	1	Burgenland	Eisenstadt	7.8	10	143	96	169	114
36	Güssing	3799	Austria	4	Güssing	Güssing	1	Burgenland	Eisenstadt	0	0	136	88	161	106
37	Güttenbach	935	Austria	4	Güssing	Güssing	1	Burgenland	Eisenstadt	13.5	17	131	87	157	109
38	Hackerberg	364	Austria	4	Güssing	Güssing	1	Burgenland	Eisenstadt	26.5	28	110	71	135	89
41	Heiligenbrunn	844	Austria	4	Güssing	Güssing	1	Burgenland	Eisenstadt	11.3	12	146	98	171	116
43	Heugraben	223	Austria	4	Güssing	Güssing	1	Burgenland	Eisenstadt	14.6	15	124	78	149	96
48	Inzenhof	325	Austria	4	Güssing	Güssing	1	Burgenland	Eisenstadt	6	10	142	96	167	114
55	Kleinmürbisch	250	Austria	4	Güssing	Güssing	1	Burgenland	Eisenstadt	3.5	7	139	92	164	110
60	Kukmirn	2029	Austria	4	Güssing	Güssing	1	Burgenland	Eisenstadt	11.7	13	130	85	155	104
81	Moschendorf	407	Austria	4	Güssing	Güssing	1	Burgenland	Eisenstadt	14	12	116	93	174	116
87	Neuberg im Burgenland	1023	Austria	4	Güssing	Güssing	1	Burgenland	Eisenstadt	14.1	16	125	82	151	100
94	Neustift bei Güssing	511	Austria	4	Güssing	Güssing	1	Burgenland	Eisenstadt	7.5	8	143	94	168	112
104	Olbendorf	1414	Austria	4	Güssing	Güssing	1	Burgenland	Eisenstadt	19	21	117	77	142	95
105	Ollersdorf im Burgenland	971	Austria	4	Güssing	Güssing	1	Burgenland	Eisenstadt	20.8	19	115	68	140	86
119	Rauchwart	455	Austria	4	Güssing	Güssing	1	Burgenland	Eisenstadt	11.3	10	124	77	150	95
123	Rohr im Burgenland	388	Austria	4	Güssing	Güssing	1	Burgenland	Eisenstadt	15.9	17	124	80	150	98
138	Sankt Michael im Burgenland	1017	Austria	4	Güssing	Güssing	1	Burgenland	Eisenstadt	9.4	10	127	80	153	99
140	Stegersbach	2545	Austria	4	Güssing	Güssing	1	Burgenland	Eisenstadt	18.6	18	118	72	143	90
143	Stinatz	1403	Austria	4	Güssing	Güssing	1	Burgenland	Eisenstadt	23.9	23	110	69	135	87
146	Strem	932	Austria	4	Güssing	Güssing	1	Burgenland	Eisenstadt	7.9	8	143	95	168	112
148	Tobaj	1389	Austria	4	Güssing	Güssing	1	Burgenland	Eisenstadt	4	6	132	84	168	112
150	Tschanigraben	72	Austria	4	Güssing	Güssing	1	Burgenland	Eisenstadt	7.4	13	143	98	168	116
167	Wörterberg	505	Austria	4	Güssing	Güssing	1	Burgenland	Eisenstadt	27.9	28	106	65	132	83
15	Deutsch Kaltenbrunn	1770	Austria	6	Jennersdorf	Jennersdorf	1	Burgenland	Eisenstadt	22.7	22	128	79	153	97
24	Eltendorf	969	Austria	6	Jennersdorf	Jennersdorf	1	Burgenland	Eisenstadt	13.5	13	147	90	172	94
42	Heiligenkreuz im Lafnitztal	1288	Austria	6	Jennersdorf	Jennersdorf	1	Burgenland	Eisenstadt	14	16	152	93	177	112
50	Jennersdorf	4207	Austria	6	Jennersdorf	Jennersdorf	1	Burgenland	Eisenstadt	0	0	151	97	177	115
61	Königsdorf	730	Austria	6	Jennersdorf	Jennersdorf	1	Burgenland	Eisenstadt	10.4	11	146	90	171	109
78	Minihof-Liebau	1130	Austria	6	Jennersdorf	Jennersdorf	1	Burgenland	Eisenstadt	8.8	10	160	107	185	126
80	Mogersdorf	1190	Austria	6	Jennersdorf	Jennersdorf	1	Burgenland	Eisenstadt	8	10	157	98	182	117
84	Mühlgraben	420	Austria	6	Jennersdorf	Jennersdorf	1	Burgenland	Eisenstadt	11.3	12	160	107	186	126
91	Neuhaus am Klausenbach	950	Austria	6	Jennersdorf	Jennersdorf	1	Burgenland	Eisenstadt	12.7	14	164	111	189	131
126	Rudersdorf	2175	Austria	6	Jennersdorf	Jennersdorf	1	Burgenland	Eisenstadt	18.7	19	138	83	164	102
137	Sankt Martin an der Raab	2064	Austria	6	Jennersdorf	Jennersdorf	1	Burgenland	Eisenstadt	3.6	5	159	103	184	122
156	Weichselbaum	730	Austria	6	Jennersdorf	Jennersdorf	1	Burgenland	Eisenstadt	5.6	8	158	102	184	121
2	Antau	763	Austria	2	Mattersburg	Mattersburg	1	Burgenland	Eisenstadt	8.4	12	9.8	10	64	47
4	Bad Sauerbrunn	2135	Austria	2	Mattersburg	Mattersburg	1	Burgenland	Eisenstadt	8.4	11	24.6	19	68.8	48
7	Baumgarten	895	Austria	2	Mattersburg	Mattersburg	1	Burgenland	Eisenstadt	11.3	15	16.8	19	67	51
19	Draßburg	1124	Austria	2	Mattersburg	Mattersburg	1	Burgenland	Eisenstadt	9.7	11	15.2	15	65.5	50
25	Forchtenstein	2796	Austria	2	Mattersburg	Mattersburg	1	Burgenland	Eisenstadt	5.2	7	23.5	17	74.1	51
44	Hirm	945	Austria	2	Mattersburg	Mattersburg	1	Burgenland	Eisenstadt	8.6	10	9.9	9	60.4	43
59	Krensdorf	592	Austria	2	Mattersburg	Mattersburg	1	Burgenland	Eisenstadt	8.7	10	15	14	63.3	48
67	Loipersbach im Burgenland	1258	Austria	2	Mattersburg	Mattersburg	1	Burgenland	Eisenstadt	10.6	16	24.7	25	76.9	58
76	Marz	1970	Austria	2	Mattersburg	Mattersburg	1	Burgenland	Eisenstadt	3.5	7	17.6	17	69.9	49
77	Mattersburg	7092	Austria	2	Mattersburg	Mattersburg	1	Burgenland	Eisenstadt	0	0	17.1	18	69.4	51
89	Neudörfl	4261	Austria	2	Mattersburg	Mattersburg	1	Burgenland	Eisenstadt	11	13	25	18	65.5	45
116	Pöttelsdorf	697	Austria	2	Mattersburg	Mattersburg	1	Burgenland	Eisenstadt	4.1	7	13.3	13	68.2	48
117	Pöttsching	2908	Austria	2	Mattersburg	Mattersburg	1	Burgenland	Eisenstadt	11.2	13	15.6	18	60.8	46
124	Rohrbach bei Mattersburg	2725	Austria	2	Mattersburg	Mattersburg	1	Burgenland	Eisenstadt	6.5	11	20.6	21	72.8	54
130	Schattendorf	2440	Austria	2	Mattersburg	Mattersburg	1	Burgenland	Eisenstadt	14.9	19	20.4	23	70.6	55
133	Sieggraben	1306	Austria	2	Mattersburg	Mattersburg	1	Burgenland	Eisenstadt	10.2	9	28.2	18	78.7	52
134	Sigleß	1125	Austria	2	Mattersburg	Mattersburg	1	Burgenland	Eisenstadt	6.6	8	19.2	14	69.7	48
161	Wiesen	2791	Austria	2	Mattersburg	Mattersburg	1	Burgenland	Eisenstadt	6.6	9	23.1	19	73.3	53
169	Zemendorf-Stöttera	1277	Austria	2	Mattersburg	Mattersburg	1	Burgenland	Eisenstadt	6.2	9	11.2	11	65.4	47
1	Andau	2371	Austria	1	Neusiedl am See	Neusiedl am See	1	Burgenland	Eisenstadt	24.9	27	66.6	60	83.4	62
3	Apetlon	1803	Austria	1	Neusiedl am See	Neusiedl am See	1	Burgenland	Eisenstadt	27.2	26	59.7	61	83.8	62
12	Bruckneudorf	2875	Austria	1	Neusiedl am See	Neusiedl am See	1	Burgenland	Eisenstadt	12.5	15	40.2	41	43	36
14	Deutsch Jahrndorf	607	Austria	1	Neusiedl am See	Neusiedl am See	1	Burgenland	Eisenstadt	35.8	30	63.5	56	69.8	53
22	Edelstal	632	Austria	1	Neusiedl am See	Neusiedl am See	1	Burgenland	Eisenstadt	32.8	26	60.6	52	66.9	49
27	Frauenkirchen	2842	Austria	1	Neusiedl am See	Neusiedl am See	1	Burgenland	Eisenstadt	16.2	19	57.9	53	74.7	55
28	Gattendorf	1207	Austria	1	Neusiedl am See	Neusiedl am See	1	Burgenland	Eisenstadt	16.5	19	44.3	45	57.5	43
30	Gols	3729	Austria	1	Neusiedl am See	Neusiedl am See	1	Burgenland	Eisenstadt	7.4	9	39.9	45	64	46
39	Halbturn	1895	Austria	1	Neusiedl am See	Neusiedl am See	1	Burgenland	Eisenstadt	13.2	16	54.9	50	71.8	52
47	Illmitz	2439	Austria	1	Neusiedl am See	Neusiedl am See	1	Burgenland	Eisenstadt	24.1	22	56.7	58	80.7	59
51	Jois	1440	Austria	1	Neusiedl am See	Neusiedl am See	1	Burgenland	Eisenstadt	5	8	27.6	29	53.7	41
54	Kittsee	2189	Austria	1	Neusiedl am See	Neusiedl am See	1	Burgenland	Eisenstadt	30.8	22	58.6	48	64.9	45
82	Mönchhof	2282	Austria	1	Neusiedl am See	Neusiedl am See	1	Burgenland	Eisenstadt	10.7	14	52.4	48	69.2	49
88	Neudorf	713	Austria	1	Neusiedl am See	Neusiedl am See	1	Burgenland	Eisenstadt	12.4	14	40.2	41	65.5	47
92	Neusiedl am See	7134	Austria	1	Neusiedl am See	Neusiedl am See	1	Burgenland	Eisenstadt	0	0	32.5	36	53.5	42
96	Nickelsdorf	1638	Austria	1	Neusiedl am See	Neusiedl am See	1	Burgenland	Eisenstadt	26.7	22	55.5	49	72.3	51
107	Pama	1083	Austria	1	Neusiedl am See	Neusiedl am See	1	Burgenland	Eisenstadt	28.6	22	56.4	48	62.7	45
108	Pamhagen	1666	Austria	1	Neusiedl am See	Neusiedl am See	1	Burgenland	Eisenstadt	33.3	36	57.4	59	91.8	71
109	Parndorf	4220	Austria	1	Neusiedl am See	Neusiedl am See	1	Burgenland	Eisenstadt	6.4	10	34.2	36	47.7	36
113	Podersdorf am See	2089	Austria	1	Neusiedl am See	Neusiedl am See	1	Burgenland	Eisenstadt	13	13	45.5	48	69.6	49
114	Potzneusiedl	519	Austria	1	Neusiedl am See	Neusiedl am See	1	Burgenland	Eisenstadt	15.9	19	43.7	45	54.7	40
135	Sankt Andrä am Zicksee	1367	Austria	1	Neusiedl am See	Neusiedl am See	1	Burgenland	Eisenstadt	22.6	25	64.2	59	81.1	61
147	Tadten	1253	Austria	1	Neusiedl am See	Neusiedl am See	1	Burgenland	Eisenstadt	27.3	32	69	65	85.8	67
155	Wallern im Burgenland	1805	Austria	1	Neusiedl am See	Neusiedl am See	1	Burgenland	Eisenstadt	29	31	70.7	64	87.5	66
157	Weiden am See	2262	Austria	1	Neusiedl am See	Neusiedl am See	1	Burgenland	Eisenstadt	3.1	5	35.6	41	64.1	47
164	Winden am See	1278	Austria	1	Neusiedl am See	Neusiedl am See	1	Burgenland	Eisenstadt	8.4	10	24.1	25	57.1	44
171	Zurndorf	2063	Austria	1	Neusiedl am See	Neusiedl am See	1	Burgenland	Eisenstadt	22.8	21	48.5	49	61.7	46
17	Deutschkreutz	3130	Austria	7	Oberpullendorf	Oberpullendorf	1	Burgenland	Eisenstadt	19.8	22	32.4	34	83.9	67
20	Draßmarkt	1375	Austria	7	Oberpullendorf	Oberpullendorf	1	Burgenland	Eisenstadt	13	11	46.2	32	96.7	65
26	Frankenau-Unterpullendorf	1188	Austria	7	Oberpullendorf	Oberpullendorf	1	Burgenland	Eisenstadt	6.2	8	57.2	40	108	74
35	Großwarasdorf	1452	Austria	7	Oberpullendorf	Oberpullendorf	1	Burgenland	Eisenstadt	7.3	8	55	37	106	72
45	Horitschon	1881	Austria	7	Oberpullendorf	Oberpullendorf	1	Burgenland	Eisenstadt	13.5	14	48.6	33	99.1	67
52	Kaisersdorf	608	Austria	7	Oberpullendorf	Oberpullendorf	1	Burgenland	Eisenstadt	12.8	11	46	31	96.6	65
57	Kobersdorf	1938	Austria	7	Oberpullendorf	Oberpullendorf	1	Burgenland	Eisenstadt	17.6	16	38.2	27	88.8	60
62	Lackenbach	1095	Austria	7	Oberpullendorf	Oberpullendorf	1	Burgenland	Eisenstadt	19.1	16	43.2	31	93.8	64
63	Lackendorf	571	Austria	7	Oberpullendorf	Oberpullendorf	1	Burgenland	Eisenstadt	21.1	16	45.2	31	93.8	64
66	Lockenhaus	2005	Austria	7	Oberpullendorf	Oberpullendorf	1	Burgenland	Eisenstadt	15.6	15	63.8	44	114	78
70	Lutzmannsburg	886	Austria	7	Oberpullendorf	Oberpullendorf	1	Burgenland	Eisenstadt	12.1	13	63.1	46	114	79
71	Mannersdorf an der Rabnitz	1812	Austria	7	Oberpullendorf	Oberpullendorf	1	Burgenland	Eisenstadt	9.5	11	58	41	109	74
75	Markt Sankt Martin	1166	Austria	7	Oberpullendorf	Oberpullendorf	1	Burgenland	Eisenstadt	13.4	12	40.3	28	90.8	62
86	Neckenmarkt	1688	Austria	7	Oberpullendorf	Oberpullendorf	1	Burgenland	Eisenstadt	15.5	17	48.6	35	99	68
95	Neutal	1051	Austria	7	Oberpullendorf	Oberpullendorf	1	Burgenland	Eisenstadt	10.7	9	43.4	29	94	62
97	Nikitsch	1438	Austria	7	Oberpullendorf	Oberpullendorf	1	Burgenland	Eisenstadt	17	20	40.5	41	92	74
99	Oberloisdorf	782	Austria	7	Oberpullendorf	Oberpullendorf	1	Burgenland	Eisenstadt	6.7	7	55	37	105	70
100	Oberpullendorf	3007	Austria	7	Oberpullendorf	Oberpullendorf	1	Burgenland	Eisenstadt	0	0	51	33	102	66
110	Pilgersdorf	1658	Austria	7	Oberpullendorf	Oberpullendorf	1	Burgenland	Eisenstadt	19.6	17	67.8	47	113	76
112	Piringsdorf	866	Austria	7	Oberpullendorf	Oberpullendorf	1	Burgenland	Eisenstadt	10	9	58.2	39	109	72
118	Raiding	816	Austria	7	Oberpullendorf	Oberpullendorf	1	Burgenland	Eisenstadt	10.8	12	48.1	34	98.7	68
122	Ritzing	917	Austria	7	Oberpullendorf	Oberpullendorf	1	Burgenland	Eisenstadt	25	22	49.1	37	99.6	71
141	Steinberg-Dörfl	1265	Austria	7	Oberpullendorf	Oberpullendorf	1	Burgenland	Eisenstadt	3.4	4	51.7	34	102	67
144	Stoob	1456	Austria	7	Oberpullendorf	Oberpullendorf	1	Burgenland	Eisenstadt	4.9	7	46.7	32	97.2	66
151	Unterfrauenhaid	667	Austria	7	Oberpullendorf	Oberpullendorf	1	Burgenland	Eisenstadt	16	15	46.2	32	96.7	65
153	Unterrabnitz-Schwendgraben	652	Austria	7	Oberpullendorf	Oberpullendorf	1	Burgenland	Eisenstadt	14.3	15	61.8	42	112	76
159	Weingraben	365	Austria	7	Oberpullendorf	Oberpullendorf	1	Burgenland	Eisenstadt	16.1	13	49.3	33	99.8	67
160	Weppersdorf	1844	Austria	7	Oberpullendorf	Oberpullendorf	1	Burgenland	Eisenstadt	15.3	12	37.6	26	88.2	60
5	Bad Tatzmannsdorf	1366	Austria	3	Oberwart	Oberwart	1	Burgenland	Eisenstadt	6	7	86.5	64	125	82
6	Badersdorf	297	Austria	3	Oberwart	Oberwart	1	Burgenland	Eisenstadt	22.2	24	98.5	80	153	101
8	Bernstein	2265	Austria	3	Oberwart	Oberwart	1	Burgenland	Eisenstadt	14.4	13	76	53	114	78
16	Deutsch Schützen-Eisenberg	1108	Austria	3	Oberwart	Oberwart	1	Burgenland	Eisenstadt	39.2	37	104	86	170	113
31	Grafenschachen	1249	Austria	3	Oberwart	Oberwart	1	Burgenland	Eisenstadt	17.2	17	89.3	54	115	71
34	Großpetersdorf	3536	Austria	3	Oberwart	Oberwart	1	Burgenland	Eisenstadt	13.6	13	89.8	71	144	89
40	Hannersdorf	781	Austria	3	Oberwart	Oberwart	1	Burgenland	Eisenstadt	19	21	94.9	76	150	97
49	Jabing	740	Austria	3	Oberwart	Oberwart	1	Burgenland	Eisenstadt	12.6	14	92.2	78	143	90
53	Kemeten	1528	Austria	3	Oberwart	Oberwart	1	Burgenland	Eisenstadt	7.3	8	108	63	133	80
58	Kohfidisch	1444	Austria	3	Oberwart	Oberwart	1	Burgenland	Eisenstadt	22.3	23	98.5	80	153	99
65	Litzelsdorf	1124	Austria	3	Oberwart	Oberwart	1	Burgenland	Eisenstadt	12	11	112	66	138	83
68	Loipersdorf-Kitzladen	1283	Austria	3	Oberwart	Oberwart	1	Burgenland	Eisenstadt	16	19	91.7	55	117	72
72	Mariasdorf	1198	Austria	3	Oberwart	Oberwart	1	Burgenland	Eisenstadt	9.2	10	83.2	61	125	83
73	Markt Allhau	1855	Austria	3	Oberwart	Oberwart	1	Burgenland	Eisenstadt	11.6	11	99.8	57	125	74
74	Markt Neuhodis	674	Austria	3	Oberwart	Oberwart	1	Burgenland	Eisenstadt	22.8	21	85.1	67	154	97
79	Mischendorf	1691	Austria	3	Oberwart	Oberwart	1	Burgenland	Eisenstadt	21.2	25	99	82	152	101
93	Neustift an der Lafnitz	744	Austria	3	Oberwart	Oberwart	1	Burgenland	Eisenstadt	20.4	19	92.5	56	118	72
98	Oberdorf im Burgenland	1040	Austria	3	Oberwart	Oberwart	1	Burgenland	Eisenstadt	12.9	15	118	74	144	91
101	Oberschützen	2400	Austria	3	Oberwart	Oberwart	1	Burgenland	Eisenstadt	7.3	8	96.6	61	122	77
102	Oberwart	7149	Austria	3	Oberwart	Oberwart	1	Burgenland	Eisenstadt	0	0	101	64	126	80
111	Pinkafeld	5550	Austria	3	Oberwart	Oberwart	1	Burgenland	Eisenstadt	11.9	10	88.9	54	114	71
120	Rechnitz	3118	Austria	3	Oberwart	Oberwart	1	Burgenland	Eisenstadt	27.1	23	81.1	63	132	97
121	Riedlingsdorf	1684	Austria	3	Oberwart	Oberwart	1	Burgenland	Eisenstadt	8.8	8	91.7	57	117	73
125	Rotenturm an der Pinka	1431	Austria	3	Oberwart	Oberwart	1	Burgenland	Eisenstadt	8.5	10	114	70	139	87
128	Schachendorf	776	Austria	3	Oberwart	Oberwart	1	Burgenland	Eisenstadt	22.9	20	86.4	67	154	96
129	Schandorf	289	Austria	3	Oberwart	Oberwart	1	Burgenland	Eisenstadt	24.7	23	89.6	72	155	96
139	Stadtschlaining	2093	Austria	3	Oberwart	Oberwart	1	Burgenland	Eisenstadt	10.3	12	79.2	61	133	89
152	Unterkohlstätten	1030	Austria	3	Oberwart	Oberwart	1	Burgenland	Eisenstadt	23	23	70.3	50	121	85
154	Unterwart	915	Austria	3	Oberwart	Oberwart	1	Burgenland	Eisenstadt	6.7	7	112	67	137	84
158	Weiden bei Rechnitz	837	Austria	3	Oberwart	Oberwart	1	Burgenland	Eisenstadt	22.5	23	86.8	68	153	99
162	Wiesfleck	1112	Austria	3	Oberwart	Oberwart	1	Burgenland	Eisenstadt	13.7	13	90.8	57	116	73
165	Wolfau	1368	Austria	3	Oberwart	Oberwart	1	Burgenland	Eisenstadt	12.8	12	102	60	127	76
127	Rust	1899	Austria	9	Rust (Stadt)	Rust	1	Burgenland	Eisenstadt	0	0	14.5	17	70.1	53
173	Albeck	1066	Austria	11	Feldkirchen	Feldkirchen	2	Corinthia	Klagenfurt	22.8	30	46.8	53	307	216
196	Feldkirchen in Kärnten	14294	Austria	11	Feldkirchen	Feldkirchen	2	Corinthia	Klagenfurt	0	0	26.4	30	308	209
207	Glanegg	1914	Austria	11	Feldkirchen	Feldkirchen	2	Corinthia	Klagenfurt	11	11	17.6	22	296	216
211	Gnesau	1139	Austria	11	Feldkirchen	Feldkirchen	2	Corinthia	Klagenfurt	12.8	12	38.5	37	357	217
220	Himmelberg	2345	Austria	11	Feldkirchen	Feldkirchen	2	Corinthia	Klagenfurt	14.8	5	30.5	30	349	224
257	Ossiach	723	Austria	11	Feldkirchen	Feldkirchen	2	Corinthia	Klagenfurt	12.8	15	32.2	36	351	227
264	Reichenau	1937	Austria	11	Feldkirchen	Feldkirchen	2	Corinthia	Klagenfurt	32.2	36	57.9	61	305	217
279	St, Urban	1531	Austria	11	Feldkirchen	Feldkirchen	2	Corinthia	Klagenfurt	10.5	14	24.4	30	304	207
286	Steindorf am Ossiacher See	3727	Austria	11	Feldkirchen	Feldkirchen	2	Corinthia	Klagenfurt	8.1	9	33.3	32	352	225
288	Steuerberg	1687	Austria	11	Feldkirchen	Feldkirchen	2	Corinthia	Klagenfurt	9.6	14	35	34	306	218
184	Dellach	1285	Austria	16	Hermagor	Hermagor	2	Corinthia	Klagenfurt	24.5	23	107	78	428	259
206	Gitschtal	1290	Austria	16	Hermagor	Hermagor	2	Corinthia	Klagenfurt	10.7	10	92.7	66	415	247
219	Hermagor-Pressegger See	7073	Austria	16	Hermagor	Hermagor	2	Corinthia	Klagenfurt	0	0	82	55	404	238
226	Kirchbach	2672	Austria	16	Hermagor	Hermagor	2	Corinthia	Klagenfurt	19.9	19	97.4	69	419	251
232	Kötschach-Mauthen	3419	Austria	16	Hermagor	Hermagor	2	Corinthia	Klagenfurt	35.7	34	113	84	435	265
236	Lesachtal	1446	Austria	16	Hermagor	Hermagor	2	Corinthia	Klagenfurt	42.8	49	133	108	455	288
278	St, Stefan im Gailtal	1580	Austria	16	Hermagor	Hermagor	2	Corinthia	Klagenfurt	27.4	28	70.5	47	392	228
227	Klagenfurt	94683	Austria	18	Klagenfurt (Stadt)	Klagenfurt	2	Corinthia	Klagenfurt	0	0	0	0	324	197
188	Ebenthal in Kärnten	7699	Austria	17	Klagenfurt Land	Klagenfurt	2	Corinthia	Klagenfurt	7.7	16	7.7	15	317	186
193	Feistritz im Rosental	2552	Austria	17	Klagenfurt Land	Klagenfurt	2	Corinthia	Klagenfurt	28.5	40	28.5	39	350	222
197	Ferlach	7293	Austria	17	Klagenfurt Land	Klagenfurt	2	Corinthia	Klagenfurt	16.9	23	16.9	22	388	225
212	Grafenstein	2830	Austria	17	Klagenfurt Land	Klagenfurt	2	Corinthia	Klagenfurt	13.3	18	13.3	18	340	204
225	Keutschach am See	2452	Austria	17	Klagenfurt Land	Klagenfurt	2	Corinthia	Klagenfurt	13	23	13	22	340	216
233	Köttmannsdorf	2886	Austria	17	Klagenfurt Land	Klagenfurt	2	Corinthia	Klagenfurt	11.2	19	11.2	18	331	194
231	Krumpendorf am Wörther See	3345	Austria	17	Klagenfurt Land	Klagenfurt	2	Corinthia	Klagenfurt	8.7	17	8.7	15	347	203
238	Ludmannsdorf	1818	Austria	17	Klagenfurt Land	Klagenfurt	2	Corinthia	Klagenfurt	25.4	32	25.4	31	347	213
240	Magdalensberg	3298	Austria	17	Klagenfurt Land	Klagenfurt	2	Corinthia	Klagenfurt	16.3	20	16.3	20	314	189
243	Maria Rain	2390	Austria	17	Klagenfurt Land	Klagenfurt	2	Corinthia	Klagenfurt	18	27	18	26	339	208
244	Maria Saal	3823	Austria	17	Klagenfurt Land	Klagenfurt	2	Corinthia	Klagenfurt	8.2	12	8.2	12	294	192
245	Maria Wörth	1506	Austria	17	Klagenfurt Land	Klagenfurt	2	Corinthia	Klagenfurt	14.4	24	14.4	23	341	205
249	Moosburg	4430	Austria	17	Klagenfurt Land	Klagenfurt	2	Corinthia	Klagenfurt	13.8	20	13.8	17	332	192
259	Poggersdorf	3092	Austria	17	Klagenfurt Land	Klagenfurt	2	Corinthia	Klagenfurt	13.3	18	15.6	16	311	189
261	Pörtschach am Wörther See	2673	Austria	17	Klagenfurt Land	Klagenfurt	2	Corinthia	Klagenfurt	14.9	17	14.9	16	337	196
281	Schiefling am See	2602	Austria	17	Klagenfurt Land	Klagenfurt	2	Corinthia	Klagenfurt	20.9	29	20.9	29	352	211
276	St, Margareten im Rosental	1069	Austria	17	Klagenfurt Land	Klagenfurt	2	Corinthia	Klagenfurt	19.6	29	19.6	30	322	214
291	Techelsberg am Wörther See	2230	Austria	17	Klagenfurt Land	Klagenfurt	2	Corinthia	Klagenfurt	24.6	26	24.6	26	347	223
303	Zell	623	Austria	17	Klagenfurt Land	Klagenfurt	2	Corinthia	Klagenfurt	29.4	42	29.4	41	335	211
174	Althofen	4678	Austria	12	Sankt Veit an der Glan	Sankt Veit an der Glan	2	Corinthia	Klagenfurt	16.1	14	16.1	14	269	175
183	Brückl	2862	Austria	12	Sankt Veit an der Glan	Sankt Veit an der Glan	2	Corinthia	Klagenfurt	14.3	14	14.3	14	309	182
186	Deutsch-Griffen	940	Austria	12	Sankt Veit an der Glan	Sankt Veit an der Glan	2	Corinthia	Klagenfurt	49	43	45.1	42	298	223
190	Eberstein	1412	Austria	12	Sankt Veit an der Glan	Sankt Veit an der Glan	2	Corinthia	Klagenfurt	21.2	21	21.2	21	280	201
202	Frauenstein	3660	Austria	12	Sankt Veit an der Glan	Sankt Veit an der Glan	2	Corinthia	Klagenfurt	4.6	10	4.6	10	287	192
204	Friesach	5173	Austria	12	Sankt Veit an der Glan	Sankt Veit an der Glan	2	Corinthia	Klagenfurt	24.8	19	24.8	19	258	167
209	Glödnitz	890	Austria	12	Sankt Veit an der Glan	Sankt Veit an der Glan	2	Corinthia	Klagenfurt	45.9	39	45.9	39	295	198
216	Gurk	1277	Austria	12	Sankt Veit an der Glan	Sankt Veit an der Glan	2	Corinthia	Klagenfurt	30.3	24	30.3	24	279	167
217	Guttaring	1516	Austria	12	Sankt Veit an der Glan	Sankt Veit an der Glan	2	Corinthia	Klagenfurt	21.1	22	21.1	22	274	182
222	Hüttenberg	1528	Austria	12	Sankt Veit an der Glan	Sankt Veit an der Glan	2	Corinthia	Klagenfurt	29.4	28	29.4	28	263	171
224	Kappel am Krappfeld	1983	Austria	12	Sankt Veit an der Glan	Sankt Veit an der Glan	2	Corinthia	Klagenfurt	14	15	14	15	279	184
229	Klein St, Paul	1899	Austria	12	Sankt Veit an der Glan	Sankt Veit an der Glan	2	Corinthia	Klagenfurt	25.5	27	25.5	27	277	187
237	Liebenfels	3294	Austria	12	Sankt Veit an der Glan	Sankt Veit an der Glan	2	Corinthia	Klagenfurt	6.9	8	6.9	8	289	191
246	Metnitz	2127	Austria	12	Sankt Veit an der Glan	Sankt Veit an der Glan	2	Corinthia	Klagenfurt	44.1	35	44.1	35	274	192
247	Micheldorf	1041	Austria	12	Sankt Veit an der Glan	Sankt Veit an der Glan	2	Corinthia	Klagenfurt	20.3	17	20.3	17	266	172
250	Mölbling	1341	Austria	12	Sankt Veit an der Glan	Sankt Veit an der Glan	2	Corinthia	Klagenfurt	13.8	12	13.8	12	269	176
272	St, Georgen am Längsee	3621	Austria	12	Sankt Veit an der Glan	Sankt Veit an der Glan	2	Corinthia	Klagenfurt	7.9	8	7	9	282	180
280	St, Veit an der Glan	12646	Austria	12	Sankt Veit an der Glan	Sankt Veit an der Glan	2	Corinthia	Klagenfurt	0	0	18	17	282	183
290	Straßburg	2160	Austria	12	Sankt Veit an der Glan	Sankt Veit an der Glan	2	Corinthia	Klagenfurt	27.3	23	27.3	23	276	182
297	Weitensfeld im Gurktal	2185	Austria	12	Sankt Veit an der Glan	Sankt Veit an der Glan	2	Corinthia	Klagenfurt	38.9	33	38.9	33	288	192
178	Bad Kleinkirchheim	1699	Austria	13	Spittal an der Drau	Spittal an der Drau	2	Corinthia	Klagenfurt	31.1	37	54.4	53	315	219
180	Baldramsdorf	1907	Austria	13	Spittal an der Drau	Spittal an der Drau	2	Corinthia	Klagenfurt	5.8	9	86.9	56	409	241
181	Berg im Drautal	1352	Austria	13	Spittal an der Drau	Spittal an der Drau	2	Corinthia	Klagenfurt	35.2	30	111	73	433	258
185	Dellach im Drautal	1639	Austria	13	Spittal an der Drau	Spittal an der Drau	2	Corinthia	Klagenfurt	40.1	33	116	77	438	261
200	Flattach	1260	Austria	13	Spittal an der Drau	Spittal an der Drau	2	Corinthia	Klagenfurt	35	31	111	74	372	251
210	Gmünd in Kärnten	2582	Austria	13	Spittal an der Drau	Spittal an der Drau	2	Corinthia	Klagenfurt	16.5	15	88.5	55	332	223
213	Greifenburg	1819	Austria	13	Spittal an der Drau	Spittal an der Drau	2	Corinthia	Klagenfurt	31.6	25	107	68	429	245
215	Großkirchheim	1429	Austria	13	Spittal an der Drau	Spittal an der Drau	2	Corinthia	Klagenfurt	73.2	62	149	105	410	281
218	Heiligenblut	1085	Austria	13	Spittal an der Drau	Spittal an der Drau	2	Corinthia	Klagenfurt	82.1	71	158	114	419	290
223	Irschen	2055	Austria	13	Spittal an der Drau	Spittal an der Drau	2	Corinthia	Klagenfurt	46.6	42	122	84	444	260
228	Kleblach-Lind	1193	Austria	13	Spittal an der Drau	Spittal an der Drau	2	Corinthia	Klagenfurt	19.4	16	95	59	421	261
230	Krems in Kärnten	1902	Austria	13	Spittal an der Drau	Spittal an der Drau	2	Corinthia	Klagenfurt	31.3	34	103	74	330	235
235	Lendorf	1801	Austria	13	Spittal an der Drau	Spittal an der Drau	2	Corinthia	Klagenfurt	7.2	8	82.8	51	344	229
239	Lurnfeld	2591	Austria	13	Spittal an der Drau	Spittal an der Drau	2	Corinthia	Klagenfurt	10	10	85.6	53	347	231
241	Mallnitz	822	Austria	13	Spittal an der Drau	Spittal an der Drau	2	Corinthia	Klagenfurt	34.4	32	110	75	372	252
242	Malta	2043	Austria	13	Spittal an der Drau	Spittal an der Drau	2	Corinthia	Klagenfurt	22.7	21	94.8	61	338	229
248	Millstatt	3388	Austria	13	Spittal an der Drau	Spittal an der Drau	2	Corinthia	Klagenfurt	9.2	13	84.4	56	347	234
251	Mörtschach	830	Austria	13	Spittal an der Drau	Spittal an der Drau	2	Corinthia	Klagenfurt	66.7	57	142	102	382	278
252	Mühldorf	1010	Austria	13	Spittal an der Drau	Spittal an der Drau	2	Corinthia	Klagenfurt	14.2	14	89.9	57	351	235
255	Oberdrauburg	1274	Austria	13	Spittal an der Drau	Spittal an der Drau	2	Corinthia	Klagenfurt	49.6	41	125	84	447	262
256	Obervellach	2352	Austria	13	Spittal an der Drau	Spittal an der Drau	2	Corinthia	Klagenfurt	29.6	27	105	70	367	248
262	Radenthein	6218	Austria	13	Spittal an der Drau	Spittal an der Drau	2	Corinthia	Klagenfurt	23	27	61.2	50	324	225
263	Rangersdorf	1770	Austria	13	Spittal an der Drau	Spittal an der Drau	2	Corinthia	Klagenfurt	54.1	47	130	90	391	267
266	Reißeck	2305	Austria	13	Spittal an der Drau	Spittal an der Drau	2	Corinthia	Klagenfurt	19.4	19	95	62	357	239
267	Rennweg am Katschberg	1841	Austria	13	Spittal an der Drau	Spittal an der Drau	2	Corinthia	Klagenfurt	32.8	22	105	62	312	232
270	Sachsenburg	1324	Austria	13	Spittal an der Drau	Spittal an der Drau	2	Corinthia	Klagenfurt	12.4	12	88	55	350	235
282	Seeboden	6169	Austria	13	Spittal an der Drau	Spittal an der Drau	2	Corinthia	Klagenfurt	4.7	8	80	51	343	230
284	Spittal an der Drau	15796	Austria	13	Spittal an der Drau	Spittal an der Drau	2	Corinthia	Klagenfurt	0	0	75.2	52	397	231
285	Stall	1666	Austria	13	Spittal an der Drau	Spittal an der Drau	2	Corinthia	Klagenfurt	46.3	41	122	84	384	263
287	Steinfeld	2075	Austria	13	Spittal an der Drau	Spittal an der Drau	2	Corinthia	Klagenfurt	26.4	22	102	65	424	258
292	Trebesing	1235	Austria	13	Spittal an der Drau	Spittal an der Drau	2	Corinthia	Klagenfurt	12.1	15	91.9	58	335	228
298	Weißensee	773	Austria	13	Spittal an der Drau	Spittal an der Drau	2	Corinthia	Klagenfurt	44	44	105	86	427	272
301	Winklern	1232	Austria	13	Spittal an der Drau	Spittal an der Drau	2	Corinthia	Klagenfurt	60.1	51	136	94	397	273
295	Villach	59458	Austria	19	Villach (Stadt)	Villach	2	Corinthia	Klagenfurt	0	0	39.1	31	363	224
172	Afritz am See	1416	Austria	10	Villach Land	Villach	1	Corinthia	Klagenfurt	18.1	22	51.3	40	373	220
175	Arnoldstein	6894	Austria	10	Villach Land	Villach	2	Corinthia	Klagenfurt	19.5	21	55.7	39	378	236
176	Arriach	1419	Austria	10	Villach Land	Villach	2	Corinthia	Klagenfurt	18.9	24	51.6	43	373	222
177	Bad Bleiberg	2423	Austria	10	Villach Land	Villach	2	Corinthia	Klagenfurt	16.4	24	57.1	49	379	228
192	Feistritz an der Gail	654	Austria	10	Villach Land	Villach	2	Corinthia	Klagenfurt	24.3	22	61.2	41	383	220
195	Feld am See	1154	Austria	10	Villach Land	Villach	2	Corinthia	Klagenfurt	25.2	29	57.9	47	380	226
198	Ferndorf	2265	Austria	10	Villach Land	Villach	2	Corinthia	Klagenfurt	27.2	28	63.7	48	386	228
199	Finkenstein am Faaker See	8577	Austria	10	Villach Land	Villach	2	Corinthia	Klagenfurt	7.9	12	48.4	35	370	215
203	Fresach	1234	Austria	10	Villach Land	Villach	2	Corinthia	Klagenfurt	22.5	28	65.3	48	387	227
221	Hohenthurn	815	Austria	10	Villach Land	Villach	2	Corinthia	Klagenfurt	21.4	20	58.3	40	380	219
254	Nötsch im Gailtal	2296	Austria	10	Villach Land	Villach	2	Corinthia	Klagenfurt	24.5	22	61.4	41	383	221
258	Paternion	6030	Austria	10	Villach Land	Villach	2	Corinthia	Klagenfurt	24.3	24	62.4	43	384	224
268	Rosegg	1867	Austria	10	Villach Land	Villach	2	Corinthia	Klagenfurt	14.7	19	31	27	353	224
274	St, Jakob im Rosental	4320	Austria	10	Villach Land	Villach	2	Corinthia	Klagenfurt	22	18	36.6	32	359	212
289	Stockenboi	1660	Austria	10	Villach Land	Villach	2	Corinthia	Klagenfurt	39.3	40	73.6	58	395	238
293	Treffen am Ossiacher See	4369	Austria	10	Villach Land	Villach	2	Corinthia	Klagenfurt	8.4	12	41.2	30	363	223
294	Velden am Wörther See	8840	Austria	10	Villach Land	Villach	2	Corinthia	Klagenfurt	17.6	15	23.2	21	345	217
299	Weißenstein	3014	Austria	10	Villach Land	Villach	2	Corinthia	Klagenfurt	17.4	22	54	42	376	222
300	Wernberg	5449	Austria	10	Villach Land	Villach	2	Corinthia	Klagenfurt	8.5	11	31.1	24	353	219
182	Bleiburg	3909	Austria	15	Völkermarkt	Völkermarkt	2	Corinthia	Klagenfurt	20.7	19	53.4	40	300	176
187	Diex	817	Austria	15	Völkermarkt	Völkermarkt	2	Corinthia	Klagenfurt	13.7	17	46.5	39	302	182
189	Eberndorf	5909	Austria	15	Völkermarkt	Völkermarkt	2	Corinthia	Klagenfurt	9.7	11	38.3	31	305	181
191	Eisenkappel-Vellach	2408	Austria	15	Völkermarkt	Völkermarkt	2	Corinthia	Klagenfurt	23.5	24	36.9	41	319	194
194	Feistritz ob Bleiburg	2088	Austria	15	Völkermarkt	Völkermarkt	2	Corinthia	Klagenfurt	19.8	20	48.4	41	307	183
205	Gallizien	1790	Austria	15	Völkermarkt	Völkermarkt	2	Corinthia	Klagenfurt	20.1	21	21.8	25	317	183
208	Globasnitz	1613	Austria	15	Völkermarkt	Völkermarkt	2	Corinthia	Klagenfurt	17	19	45.6	40	311	187
214	Griffen	3544	Austria	15	Völkermarkt	Völkermarkt	2	Corinthia	Klagenfurt	9.3	9	39.9	28	287	164
253	Neuhaus	1112	Austria	15	Völkermarkt	Völkermarkt	2	Corinthia	Klagenfurt	29.7	26	63.5	48	301	182
269	Ruden	1561	Austria	15	Völkermarkt	Völkermarkt	2	Corinthia	Klagenfurt	12	12	44.5	32	291	169
283	Sittersdorf	2079	Austria	15	Völkermarkt	Völkermarkt	2	Corinthia	Klagenfurt	15.2	16	43.8	36	310	186
275	St, Kanzian am Klopeiner See	4370	Austria	15	Völkermarkt	Völkermarkt	2	Corinthia	Klagenfurt	10.2	11	24.5	26	305	181
296	Völkermarkt	11124	Austria	15	Völkermarkt	Völkermarkt	2	Corinthia	Klagenfurt	0	0	28.6	25	294	170
179	Bad St, Leonhard im Lavanttal	4528	Austria	14	Wolfsberg	Wolfsberg	2	Corinthia	Klagenfurt	21.7	19	79.8	52	235	148
201	Frantschach-St, Gertraud	2757	Austria	14	Wolfsberg	Wolfsberg	2	Corinthia	Klagenfurt	9.3	20	69.5	56	274	160
234	Lavamünd	3142	Austria	14	Wolfsberg	Wolfsberg	2	Corinthia	Klagenfurt	33.9	30	63.5	47	296	178
260	Preitenegg	1006	Austria	14	Wolfsberg	Wolfsberg	2	Corinthia	Klagenfurt	22	22	82.1	58	253	151
265	Reichenfels	1898	Austria	14	Wolfsberg	Wolfsberg	2	Corinthia	Klagenfurt	28.4	24	86.6	57	227	143
271	St, Andrä	10274	Austria	14	Wolfsberg	Wolfsberg	2	Corinthia	Klagenfurt	10.5	16	61.2	42	268	159
273	St, Georgen im Lavanttal	2025	Austria	14	Wolfsberg	Wolfsberg	2	Corinthia	Klagenfurt	16.6	21	61.2	47	282	172
277	St, Paul im Lavanttal	3480	Austria	14	Wolfsberg	Wolfsberg	2	Corinthia	Klagenfurt	22.6	19	55.2	41	283	167
302	Wolfsberg	24991	Austria	14	Wolfsberg	Wolfsberg	2	Corinthia	Klagenfurt	0	0	62.6	41	267	157
312	Allhartsberg	2014	Austria	27	Amstetten	Amstetten	3	Niederösterreich	St, Pölten	14.6	16	83.1	57	142	101
320	Amstetten	22917	Austria	27	Amstetten	Amstetten	3	Niederösterreich	St, Pölten	0	0	71	45	130	89
325	Ardagger	3380	Austria	27	Amstetten	Amstetten	3	Niederösterreich	St, Pölten	7.5	8	73.7	47	133	91
327	Aschbach-Markt	3666	Austria	27	Amstetten	Amstetten	3	Niederösterreich	St, Pölten	12.1	14	82.8	51	142	96
342	Behamberg	3254	Austria	27	Amstetten	Amstetten	3	Niederösterreich	St, Pölten	39.5	28	105	67	164	111
348	Biberbach	2197	Austria	27	Amstetten	Amstetten	3	Niederösterreich	St, Pölten	23.1	22	89	62	148	106
394	Ennsdorf	2937	Austria	27	Amstetten	Amstetten	3	Niederösterreich	St, Pölten	35.1	23	100	62	159	106
402	Ernsthofen	2190	Austria	27	Amstetten	Amstetten	3	Niederösterreich	St, Pölten	34.6	28	99.9	67	159	110
403	Ertl	1300	Austria	27	Amstetten	Amstetten	3	Niederösterreich	St, Pölten	35.6	35	101	73	160	117
405	Euratsfeld	2536	Austria	27	Amstetten	Amstetten	3	Niederösterreich	St, Pölten	8.7	11	64.7	45	124	89
411	Ferschnitz	1677	Austria	27	Amstetten	Amstetten	3	Niederösterreich	St, Pölten	11.2	15	63.6	40	119	86
472	Haag	5412	Austria	27	Amstetten	Amstetten	3	Niederösterreich	St, Pölten	26	16	91.4	55	150	98
477	Haidershofen	3569	Austria	27	Amstetten	Amstetten	3	Niederösterreich	St, Pölten	36.6	27	102	66	161	109
514	Hollenstein an der Ybbs	1739	Austria	27	Amstetten	Amstetten	3	Niederösterreich	St, Pölten	51.9	52	118	91	177	136
535	Kematen an der Ybbs	2461	Austria	27	Amstetten	Amstetten	3	Niederösterreich	St, Pölten	17.1	17	83	57	142	101
630	Neuhofen an der Ybbs	2826	Austria	27	Amstetten	Amstetten	3	Niederösterreich	St, Pölten	14.9	18	70.7	53	130	97
635	Neustadtl an der Donau	2088	Austria	27	Amstetten	Amstetten	3	Niederösterreich	St, Pölten	12.2	14	68.7	56	128	100
646	Oed-Oehling	1697	Austria	27	Amstetten	Amstetten	3	Niederösterreich	St, Pölten	11.7	12	77.6	52	137	96
647	Opponitz	991	Austria	27	Amstetten	Amstetten	3	Niederösterreich	St, Pölten	40.4	44	106	82	165	128
739	Seitenstetten	3274	Austria	27	Amstetten	Amstetten	3	Niederösterreich	St, Pölten	24	23	90	60	149	104
749	Sonntagberg	3858	Austria	27	Amstetten	Amstetten	3	Niederösterreich	St, Pölten	23.2	25	89.1	64	148	109
760	St, Georgen am Reith	578	Austria	27	Amstetten	Amstetten	3	Niederösterreich	St, Pölten	49.3	54	107	85	166	130
761	St, Georgen am Ybbsfelde	2754	Austria	27	Amstetten	Amstetten	3	Niederösterreich	St, Pölten	6.6	10	63.8	40	119	87
769	St, Pantaleon-Erla	2538	Austria	27	Amstetten	Amstetten	3	Niederösterreich	St, Pölten	36.6	25	102	63	161	108
770	St, Peter in der Au	5040	Austria	27	Amstetten	Amstetten	3	Niederösterreich	St, Pölten	26.6	26	92.2	62	151	106
772	St, Valentin	9224	Austria	27	Amstetten	Amstetten	3	Niederösterreich	St, Pölten	33.6	21	99	58	158	103
784	Strengberg	2017	Austria	27	Amstetten	Amstetten	3	Niederösterreich	St, Pölten	20	15	85.3	53	144	98
811	Viehdorf	1301	Austria	27	Amstetten	Amstetten	3	Niederösterreich	St, Pölten	4.1	6	74.1	48	133	93
822	Wallsee-Sindelburg	2152	Austria	27	Amstetten	Amstetten	3	Niederösterreich	St, Pölten	19.7	16	85.1	54	144	98
833	Weistrach	2186	Austria	27	Amstetten	Amstetten	3	Niederösterreich	St, Pölten	35	24	100	61	159	105
851	Winklarn	1545	Austria	27	Amstetten	Amstetten	3	Niederösterreich	St, Pölten	5.4	9	75.9	49	135	94
854	Wolfsbach	1840	Austria	27	Amstetten	Amstetten	3	Niederösterreich	St, Pölten	20.4	16	85.7	54	145	98
864	Ybbsitz	3629	Austria	27	Amstetten	Amstetten	3	Niederösterreich	St, Pölten	37.4	41	85.7	68	145	112
866	Zeillern	1760	Austria	27	Amstetten	Amstetten	3	Niederösterreich	St, Pölten	5	6	70.8	45	130	90
310	Alland	2460	Austria	25	Baden	Baden	3	Niederösterreich	St, Pölten	17.9	19	45.2	28	34.7	41
315	Altenmarkt an der Triesting	2174	Austria	25	Baden	Baden	3	Niederösterreich	St, Pölten	27.2	28	54.5	37	47.5	50
340	Bad Vöslau	11327	Austria	25	Baden	Baden	3	Niederösterreich	St, Pölten	4.6	9	66.5	51	39.9	41
341	Baden	25155	Austria	25	Baden	Baden	3	Niederösterreich	St, Pölten	0	0	63.3	45	37.8	43
346	Berndorf	8830	Austria	25	Baden	Baden	3	Niederösterreich	St, Pölten	14	21	63.2	47	51	49
353	Blumau-Neurißhof	1827	Austria	25	Baden	Baden	3	Niederösterreich	St, Pölten	16.3	20	93.2	60	41.5	45
383	Ebreichsdorf	9962	Austria	25	Baden	Baden	3	Niederösterreich	St, Pölten	15.5	18	86.9	52	35.1	39
398	Enzesfeld-Lindabrunn	4161	Austria	25	Baden	Baden	3	Niederösterreich	St, Pölten	13.3	18	71.1	59	43.6	45
414	Furth an der Triesting	826	Austria	25	Baden	Baden	3	Niederösterreich	St, Pölten	27.6	37	63.6	48	56.6	59
471	Günselsdorf	1750	Austria	25	Baden	Baden	3	Niederösterreich	St, Pölten	11.4	15	73.4	57	37.3	37
491	Heiligenkreuz	1555	Austria	25	Baden	Baden	3	Niederösterreich	St, Pölten	14	16	49.3	30	33.6	33
494	Hernstein	1505	Austria	25	Baden	Baden	3	Niederösterreich	St, Pölten	21.1	26	69.8	53	51.4	48
500	Hirtenberg	2706	Austria	25	Baden	Baden	3	Niederösterreich	St, Pölten	11.7	12	69.4	51	42	36
545	Klausen-Leopoldsdorf	1614	Austria	25	Baden	Baden	3	Niederösterreich	St, Pölten	24	22	39.8	28	43.9	36
552	Kottingbrunn	7475	Austria	25	Baden	Baden	3	Niederösterreich	St, Pölten	7.6	13	69.5	52	40.4	33
577	Leobersdorf	4719	Austria	25	Baden	Baden	3	Niederösterreich	St, Pölten	9	14	71	54	42.7	34
616	Mitterndorf an der Fischa	2140	Austria	25	Baden	Baden	3	Niederösterreich	St, Pölten	24.4	26	94	56	34.2	33
644	Oberwaltersdorf	3978	Austria	25	Baden	Baden	3	Niederösterreich	St, Pölten	8.6	10	70.5	54	33.8	29
664	Pfaffstätten	3466	Austria	25	Baden	Baden	3	Niederösterreich	St, Pölten	3.1	7	62.6	40	34.7	33
667	Pottendorf	6393	Austria	25	Baden	Baden	3	Niederösterreich	St, Pölten	19.5	18	93.6	52	41.8	32
668	Pottenstein	2991	Austria	25	Baden	Baden	3	Niederösterreich	St, Pölten	15.3	20	60.6	41	51.2	45
699	Reisenberg	1565	Austria	25	Baden	Baden	3	Niederösterreich	St, Pölten	27.4	26	98	59	35	34
738	Seibersdorf	1415	Austria	25	Baden	Baden	3	Niederösterreich	St, Pölten	25.3	25	96	59	39.7	38
731	Schönau an der Triesting	2140	Austria	25	Baden	Baden	3	Niederösterreich	St, Pölten	12.4	15	74.3	54	38.2	35
750	Sooß	1122	Austria	25	Baden	Baden	3	Niederösterreich	St, Pölten	2.8	5	64.7	44	38.6	33
788	Tattendorf	1332	Austria	25	Baden	Baden	3	Niederösterreich	St, Pölten	10.2	11	72.1	51	35.3	30
789	Teesdorf	1748	Austria	25	Baden	Baden	3	Niederösterreich	St, Pölten	10.7	12	72.6	52	36.5	33
796	Traiskirchen	17823	Austria	25	Baden	Baden	3	Niederösterreich	St, Pölten	5.8	10	65	43	32.3	29
801	Trumau	3438	Austria	25	Baden	Baden	3	Niederösterreich	St, Pölten	12.5	12	69.5	48	35.4	31
832	Weissenbach an der Triesting	1723	Austria	25	Baden	Baden	3	Niederösterreich	St, Pölten	21.5	27	57.6	38	50.6	44
333	Au am Leithaberge	922	Austria	35	Bruck an der Leitha	Bruck an der Leitha	3	Niederösterreich	St, Pölten	22.9	25	102	63	45.2	42
335	Bad Deutsch-Altenburg	1435	Austria	35	Bruck an der Leitha	Bruck an der Leitha	3	Niederösterreich	St, Pölten	18.9	18	118	74	47.8	40
343	Berg	731	Austria	35	Bruck an der Leitha	Bruck an der Leitha	3	Niederösterreich	St, Pölten	29.3	20	137	79	66.8	45
361	Bruck an der Leitha	7668	Austria	35	Bruck an der Leitha	Bruck an der Leitha	3	Niederösterreich	St, Pölten	0	0	110	66	40.2	33
396	Enzersdorf an der Fischa	2967	Austria	35	Bruck an der Leitha	Bruck an der Leitha	3	Niederösterreich	St, Pölten	15.9	13	93.7	58	27.7	29
469	Göttlesbrunn-Arbesthal	1378	Austria	35	Bruck an der Leitha	Bruck an der Leitha	3	Niederösterreich	St, Pölten	5.8	6	110	65	40.5	31
470	Götzendorf an der Leitha	2058	Austria	35	Bruck an der Leitha	Bruck an der Leitha	3	Niederösterreich	St, Pölten	19.9	17	93.8	59	33.7	33
478	Hainburg a,d,Donau	5913	Austria	35	Bruck an der Leitha	Bruck an der Leitha	3	Niederösterreich	St, Pölten	21.3	22	120	77	50.2	43
483	Haslau-Maria Ellend	1856	Austria	35	Bruck an der Leitha	Bruck an der Leitha	3	Niederösterreich	St, Pölten	17.1	18	99.9	63	30.1	29
504	Hof am Leithaberge	1472	Austria	35	Bruck an der Leitha	Bruck an der Leitha	3	Niederösterreich	St, Pölten	19.9	20	101	64	42.9	41
518	Höflein	1207	Austria	35	Bruck an der Leitha	Bruck an der Leitha	3	Niederösterreich	St, Pölten	5.7	7	112	70	41.7	36
517	Hundsheim	605	Austria	35	Bruck an der Leitha	Bruck an der Leitha	3	Niederösterreich	St, Pölten	21.3	21	120	76	50.2	42
592	Mannersdorf am Leithagebirge	3837	Austria	35	Bruck an der Leitha	Bruck an der Leitha	3	Niederösterreich	St, Pölten	15.8	16	99.2	64	38.9	37
661	Petronell-Carnuntum	1193	Austria	35	Bruck an der Leitha	Bruck an der Leitha	3	Niederösterreich	St, Pölten	14.1	14	112	71	42	37
670	Prellenkirchen	1445	Austria	35	Bruck an der Leitha	Bruck an der Leitha	3	Niederösterreich	St, Pölten	16.7	18	124	77	54.5	43
704	Rohrau	1548	Austria	35	Bruck an der Leitha	Bruck an der Leitha	3	Niederösterreich	St, Pölten	8.6	9	116	69	46.4	35
714	Scharndorf	1146	Austria	35	Bruck an der Leitha	Bruck an der Leitha	3	Niederösterreich	St, Pölten	8.4	10	108	67	37.8	33
748	Sommerein	1932	Austria	35	Bruck an der Leitha	Bruck an der Leitha	3	Niederösterreich	St, Pölten	11	11	103	64	36.9	33
800	Trautmannsdorf an der Leitha	2785	Austria	35	Bruck an der Leitha	Bruck an der Leitha	3	Niederösterreich	St, Pölten	13.2	12	98.5	60	32.7	30
856	Wolfsthal	856	Austria	35	Bruck an der Leitha	Bruck an der Leitha	3	Niederösterreich	St, Pölten	26.1	25	125	81	55	47
306	Aderklaa	201	Austria	21	Gänserndorf	Gänserndorf	3	Niederösterreich	St, Pölten	15.2	21	97.1	54	19.5	23
321	Andlersdorf	139	Austria	21	Gänserndorf	Gänserndorf	3	Niederösterreich	St, Pölten	20.7	23	116	72	28.6	46
322	Angern an der March	3274	Austria	21	Gänserndorf	Gänserndorf	3	Niederösterreich	St, Pölten	10.6	11	118	79	44.9	52
334	Auersthal	1846	Austria	21	Gänserndorf	Gänserndorf	3	Niederösterreich	St, Pölten	8.3	10	99.9	63	33.2	38
338	Bad Pirawarth	1685	Austria	21	Gänserndorf	Gänserndorf	3	Niederösterreich	St, Pölten	16.2	16	104	59	44.2	36
369	Deutsch-Wagram	7883	Austria	21	Gänserndorf	Gänserndorf	3	Niederösterreich	St, Pölten	13.1	17	95.7	56	22.1	25
376	Drösing	1125	Austria	21	Gänserndorf	Gänserndorf	3	Niederösterreich	St, Pölten	31	31	139	88	80.2	60
378	Dürnkrut	2279	Austria	21	Gänserndorf	Gänserndorf	3	Niederösterreich	St, Pölten	22	21	131	81	56.3	62
381	Ebenthal	843	Austria	21	Gänserndorf	Gänserndorf	3	Niederösterreich	St, Pölten	13.6	15	115	79	48.9	58
385	Eckartsau	1145	Austria	21	Gänserndorf	Gänserndorf	3	Niederösterreich	St, Pölten	27	28	125	81	59.3	55
393	Engelhartstetten	1894	Austria	21	Gänserndorf	Gänserndorf	3	Niederösterreich	St, Pölten	32.1	31	123	80	53.2	50
465	Gänserndorf	10396	Austria	21	Gänserndorf	Gänserndorf	3	Niederösterreich	St, Pölten	0	0	109	70	35.4	44
429	Glinzendorf	260	Austria	21	Gänserndorf	Gänserndorf	3	Niederösterreich	St, Pölten	12.8	14	104	63	30	33
445	Groß-Enzersdorf	9637	Austria	21	Gänserndorf	Gänserndorf	3	Niederösterreich	St, Pölten	20.7	22	108	67	17.9	33
452	Großhofen	92	Austria	21	Gänserndorf	Gänserndorf	3	Niederösterreich	St, Pölten	12.5	14	103	63	23.7	32
446	Groß-Schweinbarth	1295	Austria	21	Gänserndorf	Gänserndorf	3	Niederösterreich	St, Pölten	11.1	11	109	63	50.2	44
481	Haringsee	1185	Austria	21	Gänserndorf	Gänserndorf	3	Niederösterreich	St, Pölten	23.1	24	122	76	38.7	46
488	Hauskirchen	1228	Austria	21	Gänserndorf	Gänserndorf	3	Niederösterreich	St, Pölten	42.8	43	127	77	67.9	57
508	Hohenau an der March	2690	Austria	21	Gänserndorf	Gänserndorf	3	Niederösterreich	St, Pölten	38.3	34	137	84	78.5	64
511	Hohenruppersdorf	885	Austria	21	Gänserndorf	Gänserndorf	3	Niederösterreich	St, Pölten	18	18	107	62	48.3	43
525	Jedenspeigen	1062	Austria	21	Gänserndorf	Gänserndorf	3	Niederösterreich	St, Pölten	25.2	23	134	83	59.5	62
571	Lassee	2576	Austria	21	Gänserndorf	Gänserndorf	3	Niederösterreich	St, Pölten	20.2	20	123	77	40.5	47
579	Leopoldsdorf im Marchfelde	2541	Austria	21	Gänserndorf	Gänserndorf	3	Niederösterreich	St, Pölten	13.8	15	113	68	29.3	35
593	Mannsdorf an der Donau	384	Austria	21	Gänserndorf	Gänserndorf	3	Niederösterreich	St, Pölten	30.2	26	118	70	28.5	36
595	Marchegg	2951	Austria	21	Gänserndorf	Gänserndorf	3	Niederösterreich	St, Pölten	22.3	21	126	78	62.1	49
602	Markgrafneusiedl	842	Austria	21	Gänserndorf	Gänserndorf	3	Niederösterreich	St, Pölten	10.8	11	102	59	25.9	30
605	Matzen-Raggendorf	2681	Austria	21	Gänserndorf	Gänserndorf	3	Niederösterreich	St, Pölten	8.4	10	114	66	40.5	41
634	Neusiedl an der Zaya	1228	Austria	21	Gänserndorf	Gänserndorf	3	Niederösterreich	St, Pölten	42.3	36	129	72	69.7	50
643	Obersiebenbrunn	1686	Austria	21	Gänserndorf	Gänserndorf	3	Niederösterreich	St, Pölten	9.7	11	107	61	31.1	33
648	Orth an der Donau	2052	Austria	21	Gänserndorf	Gänserndorf	3	Niederösterreich	St, Pölten	23.9	25	121	73	32	39
652	Palterndorf-Dobermannsdorf	1237	Austria	21	Gänserndorf	Gänserndorf	3	Niederösterreich	St, Pölten	38.1	34	131	76	72.3	54
653	Parbasdorf	159	Austria	21	Gänserndorf	Gänserndorf	3	Niederösterreich	St, Pölten	11.4	13	101	55	24.2	25
674	Prottes	1384	Austria	21	Gänserndorf	Gänserndorf	3	Niederösterreich	St, Pölten	5.7	7	108	67	41	43
686	Raasdorf	675	Austria	21	Gänserndorf	Gänserndorf	3	Niederösterreich	St, Pölten	16.3	15	103	57	20.2	25
702	Ringelsdorf-Niederabsdorf	1299	Austria	21	Gänserndorf	Gänserndorf	3	Niederösterreich	St, Pölten	35.4	33	137	83	78	61
735	Schönkirchen-Reyersdorf	1975	Austria	21	Gänserndorf	Gänserndorf	3	Niederösterreich	St, Pölten	5.3	6	106	65	36.7	39
751	Spannberg	903	Austria	21	Gänserndorf	Gänserndorf	3	Niederösterreich	St, Pölten	16.9	17	117	68	58.3	46
781	Strasshof an der Nordbahn	8613	Austria	21	Gänserndorf	Gänserndorf	3	Niederösterreich	St, Pölten	7	8	102	59	28.4	29
787	Sulz im Weinviertel	1176	Austria	21	Gänserndorf	Gänserndorf	3	Niederösterreich	St, Pölten	21.9	21	112	63	52.7	41
808	Untersiebenbrunn	1424	Austria	21	Gänserndorf	Gänserndorf	3	Niederösterreich	St, Pölten	11.1	10	111	66	35.1	37
810	Velm-Götzendorf	778	Austria	21	Gänserndorf	Gänserndorf	3	Niederösterreich	St, Pölten	17	18	121	72	61.8	50
827	Weiden an der March	989	Austria	21	Gänserndorf	Gänserndorf	3	Niederösterreich	St, Pölten	11.4	15	119	78	45.7	49
828	Weikendorf	1927	Austria	21	Gänserndorf	Gänserndorf	3	Niederösterreich	St, Pölten	4.6	6	112	69	38.9	40
872	Zistersdorf	5451	Austria	21	Gänserndorf	Gänserndorf	3	Niederösterreich	St, Pölten	33.2	27	127	69	67.7	47
319	Amaliendorf-Aalfang	1124	Austria	32	Gmünd	Gmünd	3	Niederösterreich	St, Pölten	18	15	116	76	139	96
337	Bad Großpertholz	1361	Austria	32	Gmünd	Gmünd	3	Niederösterreich	St, Pölten	24	21	114	78	158	109
356	Brand-Nagelberg	1666	Austria	32	Gmünd	Gmünd	3	Niederösterreich	St, Pölten	13.3	16	118	80	143	101
389	Eggern	732	Austria	32	Gmünd	Gmünd	3	Niederösterreich	St, Pölten	24.7	26	115	85	137	99
391	Eisgarn	671	Austria	32	Gmünd	Gmünd	3	Niederösterreich	St, Pölten	25.1	22	119	84	141	97
431	Gmünd	5380	Austria	32	Gmünd	Gmünd	3	Niederösterreich	St, Pölten	0	0	104	71	139	97
448	Großdietmanns	2259	Austria	32	Gmünd	Gmünd	3	Niederösterreich	St, Pölten	5.9	10	109	76	145	102
457	Großschönau	1233	Austria	32	Gmünd	Gmünd	3	Niederösterreich	St, Pölten	20	17	97.8	68	142	98
484	Haugschlag	497	Austria	32	Gmünd	Gmünd	3	Niederösterreich	St, Pölten	36.9	34	130	95	152	109
490	Heidenreichstein	4077	Austria	32	Gmünd	Gmünd	3	Niederösterreich	St, Pölten	18.8	17	112	78	134	92
499	Hirschbach	576	Austria	32	Gmünd	Gmünd	3	Niederösterreich	St, Pölten	13.5	17	98.1	66	127	92
510	Hoheneich	1470	Austria	32	Gmünd	Gmünd	3	Niederösterreich	St, Pölten	4.1	7	102	71	138	96
538	Kirchberg am Walde	1382	Austria	32	Gmünd	Gmünd	3	Niederösterreich	St, Pölten	9.8	12	94.4	61	139	91
584	Litschau	2267	Austria	32	Gmünd	Gmünd	3	Niederösterreich	St, Pölten	23.4	26	124	90	146	104
617	Moorbad Harbach	673	Austria	32	Gmünd	Gmünd	3	Niederösterreich	St, Pölten	23.7	21	114	79	158	109
697	Reingers	687	Austria	32	Gmünd	Gmünd	3	Niederösterreich	St, Pölten	33.1	30	127	91	149	105
722	Schrems	5648	Austria	32	Gmünd	Gmünd	3	Niederösterreich	St, Pölten	7.3	8	103	70	132	93
766	St, Martin	1146	Austria	32	Gmünd	Gmünd	3	Niederösterreich	St, Pölten	20.1	18	110	76	154	106
807	Unserfrau-Altweitra	1003	Austria	32	Gmünd	Gmünd	3	Niederösterreich	St, Pölten	12.8	14	108	77	150	106
819	Waldenstein	1194	Austria	32	Gmünd	Gmünd	3	Niederösterreich	St, Pölten	6.8	10	101	70	144	101
836	Weitra	2747	Austria	32	Gmünd	Gmünd	3	Niederösterreich	St, Pölten	12.6	12	103	70	147	100
308	Alberndorf im Pulkautal	734	Austria	24	Hollabrunn	Hollabrunn	3	Niederösterreich	St, Pölten	20.6	19	83.5	63	75.2	57
466	Göllersdorf	2988	Austria	24	Hollabrunn	Hollabrunn	3	Niederösterreich	St, Pölten	13	11	70.2	42	46	35
434	Grabern	1417	Austria	24	Hollabrunn	Hollabrunn	3	Niederösterreich	St, Pölten	8.7	10	71.7	54	63.4	48
461	Guntersdorf	1159	Austria	24	Hollabrunn	Hollabrunn	3	Niederösterreich	St, Pölten	9.7	9	72.6	52	64.3	46
474	Hadres	1686	Austria	24	Hollabrunn	Hollabrunn	3	Niederösterreich	St, Pölten	23.6	23	86.5	66	78.2	60
480	Hardegg	1385	Austria	24	Hollabrunn	Hollabrunn	3	Niederösterreich	St, Pölten	40.9	41	93.1	81	95.6	78
485	Haugsdorf	1621	Austria	24	Hollabrunn	Hollabrunn	3	Niederösterreich	St, Pölten	18.2	16	81.1	60	72.8	54
492	Heldenberg	1210	Austria	24	Hollabrunn	Hollabrunn	3	Niederösterreich	St, Pölten	16	15	51.8	35	53.1	38
512	Hohenwarth-Mühlbach a,M,	1272	Austria	24	Hollabrunn	Hollabrunn	3	Niederösterreich	St, Pölten	32.6	31	42.6	31	72	50
513	Hollabrunn	11510	Austria	24	Hollabrunn	Hollabrunn	3	Niederösterreich	St, Pölten	0	0	63.5	47	57.3	41
589	Mailberg	580	Austria	24	Hollabrunn	Hollabrunn	3	Niederösterreich	St, Pölten	18.7	17	82.1	64	72.4	59
590	Maissau	1875	Austria	24	Hollabrunn	Hollabrunn	3	Niederösterreich	St, Pölten	29.7	25	56.6	43	66.8	48
626	Nappersdorf-Kammersdorf	1257	Austria	24	Hollabrunn	Hollabrunn	3	Niederösterreich	St, Pölten	13.4	13	76.8	59	70.7	54
658	Pernersdorf	1016	Austria	24	Hollabrunn	Hollabrunn	3	Niederösterreich	St, Pölten	18.5	16	81.4	59	73.1	53
677	Pulkau	1575	Austria	24	Hollabrunn	Hollabrunn	3	Niederösterreich	St, Pölten	25.2	22	70.2	56	79.8	60
694	Ravelsbach	1673	Austria	24	Hollabrunn	Hollabrunn	3	Niederösterreich	St, Pölten	26.2	23	49.8	38	63.2	46
700	Retz	4190	Austria	24	Hollabrunn	Hollabrunn	3	Niederösterreich	St, Pölten	25.1	23	88	66	79.7	60
701	Retzbach	1056	Austria	24	Hollabrunn	Hollabrunn	3	Niederösterreich	St, Pölten	26.9	24	89.8	67	81.5	61
737	Seefeld-Kadolz	940	Austria	24	Hollabrunn	Hollabrunn	3	Niederösterreich	St, Pölten	24.3	25	87.8	71	81.6	65
721	Schrattenthal	859	Austria	24	Hollabrunn	Hollabrunn	3	Niederösterreich	St, Pölten	24.6	24	74.5	59	79.2	62
746	Sitzendorf an der Schmida	2152	Austria	24	Hollabrunn	Hollabrunn	3	Niederösterreich	St, Pölten	14.4	14	59	48	65.3	50
858	Wullersdorf	2377	Austria	24	Hollabrunn	Hollabrunn	3	Niederösterreich	St, Pölten	7.6	9	71.6	53	63.4	47
869	Zellerndorf	2543	Austria	24	Hollabrunn	Hollabrunn	3	Niederösterreich	St, Pölten	19.5	17	69.8	58	74.1	55
870	Ziersdorf	3306	Austria	24	Hollabrunn	Hollabrunn	3	Niederösterreich	St, Pölten	15.3	18	55.2	38	56.5	42
313	Altenburg	824	Austria	28	Horn	Horn	3	Niederösterreich	St, Pölten	7.4	10	77.4	61	89.5	66
363	Brunn an der Wild	857	Austria	28	Horn	Horn	3	Niederösterreich	St, Pölten	11.2	11	78.1	60	95.3	68
365	Burgschleinitz-Kühnring	1390	Austria	28	Horn	Horn	3	Niederösterreich	St, Pölten	17.9	17	60.4	49	70.5	52
374	Drosendorf-Zissersdorf	1226	Austria	28	Horn	Horn	3	Niederösterreich	St, Pölten	30	29	103	86	114	89
387	Eggenburg	3512	Austria	28	Horn	Horn	3	Niederösterreich	St, Pölten	18.1	20	64	52	81.9	64
419	Gars am Kamp	3499	Austria	28	Horn	Horn	3	Niederösterreich	St, Pölten	10.9	11	63.9	48	81.8	60
424	Geras	1372	Austria	28	Horn	Horn	3	Niederösterreich	St, Pölten	20.6	21	93.4	78	105	81
516	Horn	6560	Austria	28	Horn	Horn	3	Niederösterreich	St, Pölten	0	0	72.9	52	84.5	61
522	Irnfritz-Messern	1433	Austria	28	Horn	Horn	3	Niederösterreich	St, Pölten	11.4	10	84.3	67	95.9	71
524	Japons	742	Austria	28	Horn	Horn	3	Niederösterreich	St, Pölten	18.7	20	93.3	77	105	80
564	Langau	687	Austria	28	Horn	Horn	3	Niederösterreich	St, Pölten	26.4	27	93.8	78	98.8	78
609	Meiseldorf	934	Austria	28	Horn	Horn	3	Niederösterreich	St, Pölten	8.6	10	68.4	55	88.1	70
657	Pernegg	687	Austria	28	Horn	Horn	3	Niederösterreich	St, Pölten	10.6	12	80.9	66	95.1	73
711	Röhrenbach	577	Austria	28	Horn	Horn	3	Niederösterreich	St, Pölten	13.9	18	69.6	54	96	73
707	Rosenburg-Mold	857	Austria	28	Horn	Horn	3	Niederösterreich	St, Pölten	4	5	67.6	58	81.8	60
712	Röschitz	1032	Austria	28	Horn	Horn	3	Niederösterreich	St, Pölten	20.2	21	68.2	56	74.2	57
744	Sigmundsherberg	1666	Austria	28	Horn	Horn	3	Niederösterreich	St, Pölten	9.4	11	73	61	82.3	63
757	St, Bernhard-Frauenhofen	1263	Austria	28	Horn	Horn	3	Niederösterreich	St, Pölten	7.5	10	77	60	91.1	67
780	Straning-Grafenberg	767	Austria	28	Horn	Horn	3	Niederösterreich	St, Pölten	20.4	23	60	53	72.6	59
835	Weitersfeld	1625	Austria	28	Horn	Horn	3	Niederösterreich	St, Pölten	21.8	27	82.4	67	90	70
350	Bisamberg	4452	Austria	37	Korneuburg	Korneuburg	3	Niederösterreich	St, Pölten	2.8	6	68.3	58	19.8	23
397	Enzersfeld	1623	Austria	37	Korneuburg	Korneuburg	3	Niederösterreich	St, Pölten	7.9	12	85.1	48	22	31
401	Ernstbrunn	3068	Austria	37	Korneuburg	Korneuburg	3	Niederösterreich	St, Pölten	25.4	25	87.8	60	46.8	43
454	Großmugl	1586	Austria	37	Korneuburg	Korneuburg	3	Niederösterreich	St, Pölten	20.6	24	78.5	48	46.7	39
456	Großrußbach	2135	Austria	37	Korneuburg	Korneuburg	3	Niederösterreich	St, Pölten	19.4	20	92.2	57	40.8	38
476	Hagenbrunn	2000	Austria	37	Korneuburg	Korneuburg	3	Niederösterreich	St, Pölten	6.3	9	86.2	50	19.6	27
482	Harmannsdorf	3884	Austria	37	Korneuburg	Korneuburg	3	Niederösterreich	St, Pölten	6.7	10	79.5	46	28.2	28
489	Hausleiten	3645	Austria	37	Korneuburg	Korneuburg	3	Niederösterreich	St, Pölten	23	18	58.1	35	37.3	31
550	Korneuburg	12315	Austria	37	Korneuburg	Korneuburg	3	Niederösterreich	St, Pölten	0	0	77.7	44	18.9	22
567	Langenzersdorf	7993	Austria	37	Korneuburg	Korneuburg	3	Niederösterreich	St, Pölten	5.4	10	81	49	15.3	23
574	Leitzersdorf	1267	Austria	37	Korneuburg	Korneuburg	3	Niederösterreich	St, Pölten	11	14	70.2	43	32.8	31
576	Leobendorf	4794	Austria	37	Korneuburg	Korneuburg	3	Niederösterreich	St, Pölten	4	7	75.6	43	24.2	24
637	Niederhollabrunn	1597	Austria	37	Korneuburg	Korneuburg	3	Niederösterreich	St, Pölten	17.6	21	76.5	50	39.1	38
710	Rußbach	1394	Austria	37	Korneuburg	Korneuburg	3	Niederösterreich	St, Pölten	29.9	22	53.8	38	44.2	36
743	Sierndorf	3622	Austria	37	Korneuburg	Korneuburg	3	Niederösterreich	St, Pölten	23.4	17	69.5	39	37.7	31
752	Spillern	2129	Austria	37	Korneuburg	Korneuburg	3	Niederösterreich	St, Pölten	6.5	8	69.6	41	26.5	26
777	Stetteldorf am Wagram	1026	Austria	37	Korneuburg	Korneuburg	3	Niederösterreich	St, Pölten	34.3	26	50.4	33	48.6	39
778	Stetten	1257	Austria	37	Korneuburg	Korneuburg	3	Niederösterreich	St, Pölten	5.3	8	78.1	45	26.7	26
779	Stockerau	15636	Austria	37	Korneuburg	Korneuburg	3	Niederösterreich	St, Pölten	10.4	14	65.5	38	29	27
307	Aggsbach	686	Austria	22	Krems (Land)	Krems an der Donau	3	Niederösterreich	St, Pölten	32.7	41	43.8	40	103	83
309	Albrechtsberg an der Großen Krems	1062	Austria	22	Krems (Land)	Krems an der Donau	3	Niederösterreich	St, Pölten	34.3	30	64.7	46	109	77
344	Bergern im Dunkelsteinerwald	1255	Austria	22	Krems (Land)	Krems an der Donau	3	Niederösterreich	St, Pölten	12.9	17	43	32	91.6	64
375	Droß	949	Austria	22	Krems (Land)	Krems an der Donau	3	Niederösterreich	St, Pölten	10.1	11	40.5	26	85	57
379	Dürnstein	867	Austria	22	Krems (Land)	Krems an der Donau	3	Niederösterreich	St, Pölten	14.9	21	46.5	38	91.5	69
415	Furth bei Göttweig	2914	Austria	22	Krems (Land)	Krems an der Donau	3	Niederösterreich	St, Pölten	7.5	10	32.7	22	81.4	54
423	Gedersdorf	2172	Austria	22	Krems (Land)	Krems an der Donau	3	Niederösterreich	St, Pölten	6.8	9	34.1	23	73.7	50
427	Gföhl	3706	Austria	22	Krems (Land)	Krems an der Donau	3	Niederösterreich	St, Pölten	19.1	18	49.4	33	94	64
436	Grafenegg	2993	Austria	22	Krems (Land)	Krems an der Donau	3	Niederösterreich	St, Pölten	13.3	15	32.4	22	67.3	46
473	Hadersdorf-Kammern	1988	Austria	22	Krems (Land)	Krems an der Donau	3	Niederösterreich	St, Pölten	13	15	39.2	27	71.8	50
523	Jaidhof	1172	Austria	22	Krems (Land)	Krems an der Donau	3	Niederösterreich	St, Pölten	20.1	16	50.4	32	95	62
556	Krumau am Kamp	784	Austria	22	Krems (Land)	Krems an der Donau	3	Niederösterreich	St, Pölten	29.5	28	59.8	43	104	74
565	Langenlois	7403	Austria	22	Krems (Land)	Krems an der Donau	3	Niederösterreich	St, Pölten	11.6	11	41.9	26	73.6	52
575	Lengenfeld	1432	Austria	22	Krems (Land)	Krems an der Donau	3	Niederösterreich	St, Pölten	8.9	10	39.3	25	83.8	56
580	Lichtenau im Waldviertel	2042	Austria	22	Krems (Land)	Krems an der Donau	3	Niederösterreich	St, Pölten	28.7	24	59.1	39	104	70
597	Maria Laach am Jauerling	951	Austria	22	Krems (Land)	Krems an der Donau	3	Niederösterreich	St, Pölten	30.4	37	39.3	34	98.3	75
608	Mautern an der Donau	3464	Austria	22	Krems (Land)	Krems an der Donau	3	Niederösterreich	St, Pölten	3.9	6	33.8	21	82.5	53
623	Mühldorf	1396	Austria	22	Krems (Land)	Krems an der Donau	3	Niederösterreich	St, Pölten	25.5	30	51.5	43	102	77
654	Paudorf	2454	Austria	22	Krems (Land)	Krems an der Donau	3	Niederösterreich	St, Pölten	9.1	11	18.9	22	82.9	54
692	Rastenfeld	1397	Austria	22	Krems (Land)	Krems an der Donau	3	Niederösterreich	St, Pölten	34.5	27	64.8	42	109	73
706	Rohrendorf bei Krems	2026	Austria	22	Krems (Land)	Krems an der Donau	3	Niederösterreich	St, Pölten	4.9	8	35.6	25	74.2	51
708	Rossatz-Arnsdorf	1111	Austria	22	Krems (Land)	Krems an der Donau	3	Niederösterreich	St, Pölten	22.7	46	33.8	58	103	92
741	Senftenberg	1890	Austria	22	Krems (Land)	Krems an der Donau	3	Niederösterreich	St, Pölten	9.1	13	41.5	31	86.1	61
733	Schönberg am Kamp	1905	Austria	22	Krems (Land)	Krems an der Donau	3	Niederösterreich	St, Pölten	17.9	17	48.2	32	79.1	56
753	Spitz	1690	Austria	22	Krems (Land)	Krems an der Donau	3	Niederösterreich	St, Pölten	18.7	22	45.6	35	95.2	69
764	St, Leonhard am Hornerwald	1155	Austria	22	Krems (Land)	Krems an der Donau	3	Niederösterreich	St, Pölten	32.7	32	63.1	47	91.9	72
783	Straß im Straßertale	1558	Austria	22	Krems (Land)	Krems an der Donau	3	Niederösterreich	St, Pölten	13.2	16	39.3	29	72	50
782	Stratzing	809	Austria	22	Krems (Land)	Krems an der Donau	3	Niederösterreich	St, Pölten	6.7	8	37	23	81.6	53
831	Weinzierl am Walde	1282	Austria	22	Krems (Land)	Krems an der Donau	3	Niederösterreich	St, Pölten	18.7	25	50.3	42	95.2	72
838	Weißenkirchen in der Wachau	1433	Austria	22	Krems (Land)	Krems an der Donau	3	Niederösterreich	St, Pölten	13.4	16	45	34	89.9	64
553	Krems an der Donau	24080	Austria	41	Krems an der Donau (Stadt)	Krems an der Donau	3	Niederösterreich	St, Pölten	0	0	33.2	22	77.3	51
323	Annaberg	568	Austria	33	Lilienfeld	Lilienfeld	3	Niederösterreich	St, Pölten	30.6	27	54.5	55	115	98
404	Eschenau	1368	Austria	33	Lilienfeld	Lilienfeld	3	Niederösterreich	St, Pölten	6.7	10	20.7	26	80.8	69
479	Hainfeld	3731	Austria	33	Lilienfeld	Lilienfeld	3	Niederösterreich	St, Pölten	17	17	32.4	36	65	58
509	Hohenberg	1530	Austria	33	Lilienfeld	Lilienfeld	3	Niederösterreich	St, Pölten	15.2	14	39.1	42	99.2	85
533	Kaumberg	1005	Austria	33	Lilienfeld	Lilienfeld	3	Niederösterreich	St, Pölten	27.1	25	42.5	43	55	49
548	Kleinzell	836	Austria	33	Lilienfeld	Lilienfeld	3	Niederösterreich	St, Pölten	21.3	22	36.7	41	76.4	69
583	Lilienfeld	2822	Austria	33	Lilienfeld	Lilienfeld	3	Niederösterreich	St, Pölten	0	0	23.9	28	84	72
615	Mitterbach am Erlaufsee	547	Austria	33	Lilienfeld	Lilienfeld	3	Niederösterreich	St, Pölten	48.7	45	72.7	72	133	117
689	Ramsau	872	Austria	33	Lilienfeld	Lilienfeld	3	Niederösterreich	St, Pölten	22.8	24	38.2	42	69.9	63
705	Rohrbach an der Gölsen	1671	Austria	33	Lilienfeld	Lilienfeld	3	Niederösterreich	St, Pölten	16	16	30.2	29	62.3	63
754	St, Aegyd am Neuwalde	2062	Austria	33	Lilienfeld	Lilienfeld	3	Niederösterreich	St, Pölten	24.1	22	48.1	50	108	94
773	St, Veit an der Gölsen	3914	Austria	33	Lilienfeld	Lilienfeld	3	Niederösterreich	St, Pölten	9.1	9	24.5	28	72.9	65
795	Traisen	3569	Austria	33	Lilienfeld	Lilienfeld	3	Niederösterreich	St, Pölten	3.1	3	20.8	25	81	69
805	Türnitz	1922	Austria	33	Lilienfeld	Lilienfeld	3	Niederösterreich	St, Pölten	15.9	14	39.8	42	99.9	86
326	Artstetten-Pöbring	1170	Austria	34	Melk	Melk	3	Niederösterreich	St, Pölten	17.3	21	48	40	107	83
345	Bergland	1848	Austria	34	Melk	Melk	3	Niederösterreich	St, Pölten	19.2	16	43.9	33	103	75
351	Bischofstetten	1177	Austria	34	Melk	Melk	3	Niederösterreich	St, Pölten	18.2	20	18.4	22	78.5	66
352	Blindenmarkt	2558	Austria	34	Melk	Melk	3	Niederösterreich	St, Pölten	32.2	21	56.9	38	116	80
372	Dorfstetten	601	Austria	34	Melk	Melk	3	Niederösterreich	St, Pölten	49.1	52	79.1	70	138	102
377	Dunkelsteinerwald	2339	Austria	34	Melk	Melk	3	Niederösterreich	St, Pölten	7.3	11	43	32	91.6	63
392	Emmersdorf an der Donau	1727	Austria	34	Melk	Melk	3	Niederösterreich	St, Pölten	3.1	3	30.8	24	89.8	66
400	Erlauf	1104	Austria	34	Melk	Melk	3	Niederösterreich	St, Pölten	15.3	11	39.6	28	99	70
433	Golling an der Erlauf	1545	Austria	34	Melk	Melk	3	Niederösterreich	St, Pölten	19.4	15	44.1	32	103	75
505	Hofamt Priel	1702	Austria	34	Melk	Melk	3	Niederösterreich	St, Pölten	28.6	24	53.3	41	112	83
520	Hürm	1731	Austria	34	Melk	Melk	3	Niederösterreich	St, Pölten	11.3	9	24.3	21	83.3	62
536	Kilb	2543	Austria	34	Melk	Melk	3	Niederösterreich	St, Pölten	18.6	17	23.9	27	84.1	70
544	Kirnberg an der Mank	1017	Austria	34	Melk	Melk	3	Niederösterreich	St, Pölten	21.3	24	31.8	37	98.3	78
547	Klein-Pöchlarn	978	Austria	34	Melk	Melk	3	Niederösterreich	St, Pölten	12.7	13	41	30	100	77
558	Krummnußbaum	1467	Austria	34	Melk	Melk	3	Niederösterreich	St, Pölten	17.7	14	42.3	31	101	73
573	Leiben	1353	Austria	34	Melk	Melk	3	Niederösterreich	St, Pölten	10.5	12	38.2	33	97.2	74
586	Loosdorf	3773	Austria	34	Melk	Melk	3	Niederösterreich	St, Pölten	6.7	6	19.5	20	83.4	62
591	Mank	3097	Austria	34	Melk	Melk	3	Niederösterreich	St, Pölten	16	18	29.7	33	93	72
594	Marbach an der Donau	1646	Austria	34	Melk	Melk	3	Niederösterreich	St, Pölten	17.8	17	46.1	35	105	76
598	Maria Taferl	848	Austria	34	Melk	Melk	3	Niederösterreich	St, Pölten	17.9	19	46.2	37	105	78
610	Melk	5261	Austria	34	Melk	Melk	3	Niederösterreich	St, Pölten	0	0	27.7	21	86.7	62
625	Münichreith-Laimbach	1683	Austria	34	Melk	Melk	3	Niederösterreich	St, Pölten	23.5	36	51.8	44	111	84
632	Neumarkt an der Ybbs	1783	Austria	34	Melk	Melk	3	Niederösterreich	St, Pölten	26.8	19	51.5	35	110	77
640	Nöchling	1032	Austria	34	Melk	Melk	3	Niederösterreich	St, Pölten	40.1	35	64.8	52	124	93
660	Persenbeug-Gottsdorf	2270	Austria	34	Melk	Melk	3	Niederösterreich	St, Pölten	24.1	24	52.4	42	111	83
662	Petzenkirchen	1314	Austria	34	Melk	Melk	3	Niederösterreich	St, Pölten	21	16	45.6	33	105	74
682	Pöggstall	2468	Austria	34	Melk	Melk	3	Niederösterreich	St, Pölten	23.3	22	51	42	110	83
681	Pöchlarn	3928	Austria	34	Melk	Melk	3	Niederösterreich	St, Pölten	14.2	13	39.8	28	98.8	69
695	Raxendorf	1063	Austria	34	Melk	Melk	3	Niederösterreich	St, Pölten	23.6	25	51.3	45	110	86
709	Ruprechtshofen	2256	Austria	34	Melk	Melk	3	Niederösterreich	St, Pölten	15	17	34.1	30	93.1	61
717	Schollach	927	Austria	34	Melk	Melk	3	Niederösterreich	St, Pölten	5.9	7	23.9	20	82.9	62
734	Schönbühel-Aggsbach	1029	Austria	34	Melk	Melk	3	Niederösterreich	St, Pölten	12	15	38.3	35	97.3	76
763	St, Leonhard am Forst	2999	Austria	34	Melk	Melk	3	Niederösterreich	St, Pölten	13.8	15	32.8	28	91.8	69
767	St, Martin-Karlsbach	1656	Austria	34	Melk	Melk	3	Niederösterreich	St, Pölten	37.3	29	61.9	45	121	87
768	St, Oswald	1123	Austria	34	Melk	Melk	3	Niederösterreich	St, Pölten	41	41	70.3	57	129	99
791	Texingtal	1600	Austria	34	Melk	Melk	3	Niederösterreich	St, Pölten	25.1	29	35.4	42	95.6	84
834	Weiten	1125	Austria	34	Melk	Melk	3	Niederösterreich	St, Pölten	17.5	16	45.2	37	104	78
863	Ybbs an der Donau	5612	Austria	34	Melk	Melk	3	Niederösterreich	St, Pölten	25	18	49.7	35	109	76
865	Yspertal	1816	Austria	34	Melk	Melk	3	Niederösterreich	St, Pölten	36.6	36	67.3	53	126	95
868	Zelking-Matzleinsdorf	1262	Austria	34	Melk	Melk	3	Niederösterreich	St, Pölten	11.3	11	42.9	31	102	72
317	Altlichtenwarth	736	Austria	31	Mistelbach	Mistelbach	3	Niederösterreich	St, Pölten	20.7	20	131	78	72.5	54
330	Asparn an der Zaya	1762	Austria	31	Mistelbach	Mistelbach	3	Niederösterreich	St, Pölten	6.9	10	121	73	62.2	50
347	Bernhardsthal	1602	Austria	31	Mistelbach	Mistelbach	3	Niederösterreich	St, Pölten	29.3	27	140	85	81.1	60
354	Bockfließ	1338	Austria	31	Mistelbach	Mistelbach	3	Niederösterreich	St, Pölten	28.6	31	96.1	59	30.4	32
373	Drasenhofen	1148	Austria	31	Mistelbach	Mistelbach	3	Niederösterreich	St, Pölten	27.6	27	138	84	78.7	59
406	Falkenstein	461	Austria	31	Mistelbach	Mistelbach	3	Niederösterreich	St, Pölten	27.3	30	137	87	78.4	62
407	Fallbach	833	Austria	31	Mistelbach	Mistelbach	3	Niederösterreich	St, Pölten	20.7	25	118	83	66.7	64
421	Gaubitsch	892	Austria	31	Mistelbach	Mistelbach	3	Niederösterreich	St, Pölten	20.7	27	116	78	64.6	59
422	Gaweinstal	3732	Austria	31	Mistelbach	Mistelbach	3	Niederösterreich	St, Pölten	12.5	12	105	58	46.4	35
432	Gnadendorf	1144	Austria	31	Mistelbach	Mistelbach	3	Niederösterreich	St, Pölten	15.6	21	109	72	57.5	53
449	Großebersdorf	2265	Austria	31	Mistelbach	Mistelbach	3	Niederösterreich	St, Pölten	33.1	27	87.5	51	23.6	32
444	Groß-Engersdorf	1485	Austria	31	Mistelbach	Mistelbach	3	Niederösterreich	St, Pölten	30.5	27	93.2	56	32.6	32
451	Großharras	1141	Austria	31	Mistelbach	Mistelbach	3	Niederösterreich	St, Pölten	41.1	39	83	66	67.4	61
453	Großkrut	1551	Austria	31	Mistelbach	Mistelbach	3	Niederösterreich	St, Pölten	15	14	126	72	66.8	48
487	Hausbrunn	831	Austria	31	Mistelbach	Mistelbach	3	Niederösterreich	St, Pölten	24.1	24	135	82	75.9	58
495	Herrnbaumgarten	956	Austria	31	Mistelbach	Mistelbach	3	Niederösterreich	St, Pölten	22.2	24	132	81	73.3	56
501	Hochleithen	1147	Austria	31	Mistelbach	Mistelbach	3	Niederösterreich	St, Pölten	21.9	16	99.1	54	40.2	31
554	Kreuttal	1425	Austria	31	Mistelbach	Mistelbach	3	Niederösterreich	St, Pölten	18.9	26	95	64	43.3	41
555	Kreuzstetten	1507	Austria	31	Mistelbach	Mistelbach	3	Niederösterreich	St, Pölten	14.1	17	97.4	63	45.4	41
561	Laa an der Thaya	6186	Austria	31	Mistelbach	Mistelbach	3	Niederösterreich	St, Pölten	24.1	23	121	80	69.7	61
563	Ladendorf	2219	Austria	31	Mistelbach	Mistelbach	3	Niederösterreich	St, Pölten	8.1	10	113	64	54.5	41
614	Mistelbach	11009	Austria	31	Mistelbach	Mistelbach	3	Niederösterreich	St, Pölten	0	0	116	66	56.8	43
629	Neudorf bei Staatz	1427	Austria	31	Mistelbach	Mistelbach	3	Niederösterreich	St, Pölten	20.3	21	136	86	77	63
638	Niederleis	830	Austria	31	Mistelbach	Mistelbach	3	Niederösterreich	St, Pölten	17.5	19	101	63	49.2	44
650	Ottenthal	591	Austria	31	Mistelbach	Mistelbach	3	Niederösterreich	St, Pölten	30.7	32	145	92	85.8	68
665	Pillichsdorf	1120	Austria	31	Mistelbach	Mistelbach	3	Niederösterreich	St, Pölten	28.5	24	91.2	53	30.6	29
669	Poysdorf	5528	Austria	31	Mistelbach	Mistelbach	3	Niederösterreich	St, Pölten	16.8	18	127	75	67.8	50
687	Rabensburg	1127	Austria	31	Mistelbach	Mistelbach	3	Niederösterreich	St, Pölten	35.6	32	146	90	87.4	66
720	Schrattenberg	836	Austria	31	Mistelbach	Mistelbach	3	Niederösterreich	St, Pölten	27.2	31	137	87	78.2	63
774	Staatz	1997	Austria	31	Mistelbach	Mistelbach	3	Niederösterreich	St, Pölten	20.3	21	136	86	77	63
785	Stronsdorf	1640	Austria	31	Mistelbach	Mistelbach	3	Niederösterreich	St, Pölten	25.9	32	85.1	68	63.6	57
806	Ulrichskirchen-Schleinbach	2585	Austria	31	Mistelbach	Mistelbach	3	Niederösterreich	St, Pölten	27.6	26	96.2	57	37.3	34
809	Unterstinkenbrunn	569	Austria	31	Mistelbach	Mistelbach	3	Niederösterreich	St, Pölten	31.2	31	114	74	62.9	55
845	Wildendürnbach	1577	Austria	31	Mistelbach	Mistelbach	3	Niederösterreich	St, Pölten	25	26	132	90	81.8	69
846	Wilfersdorf	2130	Austria	31	Mistelbach	Mistelbach	3	Niederösterreich	St, Pölten	6.3	7	118	66	59	42
857	Wolkersdorf im Weinviertel	6748	Austria	31	Mistelbach	Mistelbach	3	Niederösterreich	St, Pölten	25	18	90.6	52	32.9	29
305	Achau	1220	Austria	23	Mödling	Mödling	3	Niederösterreich	St, Pölten	8.6	14	76.7	49	27.6	26
349	Biedermannsdorf	2875	Austria	23	Mödling	Mödling	3	Niederösterreich	St, Pölten	5	13	75.1	47	23.3	25
358	Breitenfurt bei Wien	5865	Austria	23	Mödling	Mödling	3	Niederösterreich	St, Pölten	26.8	27	48.2	37	24.5	42
362	Brunn am Gebirge	11327	Austria	23	Mödling	Mödling	3	Niederösterreich	St, Pölten	4	10	67.2	43	20.7	25
416	Gaaden	1629	Austria	23	Mödling	Mödling	3	Niederösterreich	St, Pölten	9.1	13	55	33	34.7	32
428	Gießhübl	2162	Austria	23	Mödling	Mödling	3	Niederösterreich	St, Pölten	4.8	11	69.8	44	22.5	25
460	Gumpoldskirchen	3634	Austria	23	Mödling	Mödling	3	Niederösterreich	St, Pölten	5.2	8	65.1	44	27.2	33
462	Guntramsdorf	8967	Austria	23	Mödling	Mödling	3	Niederösterreich	St, Pölten	4.9	8	73.3	51	24.5	28
493	Hennersdorf	1450	Austria	23	Mödling	Mödling	3	Niederösterreich	St, Pölten	11.9	18	71.9	46	20.2	24
498	Hinterbrühl	4063	Austria	23	Mödling	Mödling	3	Niederösterreich	St, Pölten	4.6	8	59.7	38	27	31
527	Kaltenleutgeben	3345	Austria	23	Mödling	Mödling	3	Niederösterreich	St, Pölten	11.1	20	64.3	48	27.1	34
562	Laab im Walde	1146	Austria	23	Mödling	Mödling	3	Niederösterreich	St, Pölten	13.8	24	48	35	21.6	39
572	Laxenburg	2781	Austria	23	Mödling	Mödling	3	Niederösterreich	St, Pölten	7.1	14	75.2	49	23.4	26
596	Maria Enzersdorf	8672	Austria	23	Mödling	Mödling	3	Niederösterreich	St, Pölten	1.8	5	68.1	45	21.6	27
621	Mödling	20507	Austria	23	Mödling	Mödling	3	Niederösterreich	St, Pölten	0	0	68.3	44	22.4	27
624	Münchendorf	2613	Austria	23	Mödling	Mödling	3	Niederösterreich	St, Pölten	11.2	16	88	53	33	30
656	Perchtoldsdorf	14564	Austria	23	Mödling	Mödling	3	Niederösterreich	St, Pölten	5	11	67.2	44	21.5	26
813	Vösendorf	6238	Austria	23	Mödling	Mödling	3	Niederösterreich	St, Pölten	7.6	16	70.9	44	15.6	21
839	Wiener Neudorf	8856	Austria	23	Mödling	Mödling	3	Niederösterreich	St, Pölten	3	10	69.4	47	20.7	24
841	Wienerwald	2493	Austria	23	Mödling	Mödling	3	Niederösterreich	St, Pölten	20.7	30	40.9	28	38.9	38
314	Altendorf	313	Austria	29	Neunkirchen	Neunkirchen	3	Niederösterreich	St, Pölten	10.9	13	115	80	83	60
329	Aspangberg-St, Peter	1888	Austria	29	Neunkirchen	Neunkirchen	3	Niederösterreich	St, Pölten	34	33	128	100	94.7	69
328	Aspang-Markt	1827	Austria	29	Neunkirchen	Neunkirchen	3	Niederösterreich	St, Pölten	27.8	22	121	89	89.2	58
357	Breitenau	1406	Austria	29	Neunkirchen	Neunkirchen	3	Niederösterreich	St, Pölten	4.8	7	101	78	67.5	47
359	Breitenstein	336	Austria	29	Neunkirchen	Neunkirchen	3	Niederösterreich	St, Pölten	26.9	26	129	97	95.3	65
364	Buchbach	346	Austria	29	Neunkirchen	Neunkirchen	3	Niederösterreich	St, Pölten	9.6	16	113	81	82.4	62
368	Bürg-Vöstenhof	177	Austria	29	Neunkirchen	Neunkirchen	3	Niederösterreich	St, Pölten	21.7	35	131	96	99.7	81
386	Edlitz	901	Austria	29	Neunkirchen	Neunkirchen	3	Niederösterreich	St, Pölten	22.2	17	116	83	81.6	53
395	Enzenreith	1894	Austria	29	Neunkirchen	Neunkirchen	3	Niederösterreich	St, Pölten	12.7	17	117	76	85	55
408	Feistritz am Wechsel	1051	Austria	29	Neunkirchen	Neunkirchen	3	Niederösterreich	St, Pölten	27.7	23	119	80	87	59
430	Gloggnitz	6054	Austria	29	Neunkirchen	Neunkirchen	3	Niederösterreich	St, Pölten	12.8	17	118	77	86.6	57
435	Grafenbach-St, Valentin	2259	Austria	29	Neunkirchen	Neunkirchen	3	Niederösterreich	St, Pölten	7.7	12	112	78	80.5	58
442	Grimmenstein	1332	Austria	29	Neunkirchen	Neunkirchen	3	Niederösterreich	St, Pölten	23.7	21	115	78	83.1	58
459	Grünbach am Schneeberg	1646	Austria	29	Neunkirchen	Neunkirchen	3	Niederösterreich	St, Pölten	14	17	105	78	73.8	58
519	Höflein an der Hohen Wand	857	Austria	29	Neunkirchen	Neunkirchen	3	Niederösterreich	St, Pölten	11.2	17	103	77	71	57
539	Kirchberg am Wechsel	2355	Austria	29	Neunkirchen	Neunkirchen	3	Niederösterreich	St, Pölten	20.2	25	124	83	92	63
622	Mönichkirchen	587	Austria	29	Neunkirchen	Neunkirchen	3	Niederösterreich	St, Pölten	36.5	29	128	86	95.9	66
627	Natschbach-Loipersbach	1723	Austria	29	Neunkirchen	Neunkirchen	3	Niederösterreich	St, Pölten	7.2	8	104	69	72.5	49
633	Neunkirchen	12262	Austria	29	Neunkirchen	Neunkirchen	3	Niederösterreich	St, Pölten	0	0	104	79	70.4	49
651	Otterthal	578	Austria	29	Neunkirchen	Neunkirchen	3	Niederösterreich	St, Pölten	24.8	23	127	95	93.8	63
655	Payerbach	2140	Austria	29	Neunkirchen	Neunkirchen	3	Niederösterreich	St, Pölten	24.3	20	126	93	93.3	61
666	Pitten	2467	Austria	29	Neunkirchen	Neunkirchen	3	Niederösterreich	St, Pölten	13.6	16	103	71	72	52
672	Prigglitz	474	Austria	29	Neunkirchen	Neunkirchen	3	Niederösterreich	St, Pölten	15.4	22	126	96	92.9	63
675	Puchberg am Schneeberg	2646	Austria	29	Neunkirchen	Neunkirchen	3	Niederösterreich	St, Pölten	19	22	96.3	74	82.8	66
685	Raach am Hochgebirge	288	Austria	29	Neunkirchen	Neunkirchen	3	Niederösterreich	St, Pölten	22.4	20	125	93	91.4	61
696	Reichenau an der Rax	2697	Austria	29	Neunkirchen	Neunkirchen	3	Niederösterreich	St, Pölten	27	24	80.2	74	96	64
736	Seebenstein	1313	Austria	29	Neunkirchen	Neunkirchen	3	Niederösterreich	St, Pölten	10.7	11	104	77	72.7	48
740	Semmering	557	Austria	29	Neunkirchen	Neunkirchen	3	Niederösterreich	St, Pölten	28.6	22	131	96	97.6	63
716	Scheiblingkirchen-Thernberg	1917	Austria	29	Neunkirchen	Neunkirchen	3	Niederösterreich	St, Pölten	14.5	18	111	84	79.7	55
718	Schottwien	715	Austria	29	Neunkirchen	Neunkirchen	3	Niederösterreich	St, Pölten	22.2	19	124	79	91.2	60
719	Schrattenbach	373	Austria	29	Neunkirchen	Neunkirchen	3	Niederösterreich	St, Pölten	15.1	20	110	79	77.1	60
724	Schwarzau am Steinfeld	1897	Austria	29	Neunkirchen	Neunkirchen	3	Niederösterreich	St, Pölten	10.9	11	102	78	68.5	48
725	Schwarzau im Gebirge	708	Austria	29	Neunkirchen	Neunkirchen	3	Niederösterreich	St, Pölten	47.7	44	59.5	64	98.5	81
758	St, Corona am Wechsel	385	Austria	29	Neunkirchen	Neunkirchen	3	Niederösterreich	St, Pölten	25.3	32	129	87	96.5	67
759	St, Egyden am Steinfeld	1908	Austria	29	Neunkirchen	Neunkirchen	3	Niederösterreich	St, Pölten	7.5	9	116	66	66	47
790	Ternitz	14817	Austria	29	Neunkirchen	Neunkirchen	3	Niederösterreich	St, Pölten	4.4	6	108	74	74.8	55
794	Thomasberg	1203	Austria	29	Neunkirchen	Neunkirchen	3	Niederösterreich	St, Pölten	25.3	19	119	86	86.8	56
798	Trattenbach	541	Austria	29	Neunkirchen	Neunkirchen	3	Niederösterreich	St, Pölten	29	27	131	87	98	68
825	Warth	1518	Austria	29	Neunkirchen	Neunkirchen	3	Niederösterreich	St, Pölten	13.2	15	114	82	81.6	52
826	Wartmannstetten	1594	Austria	29	Neunkirchen	Neunkirchen	3	Niederösterreich	St, Pölten	5.1	7	110	81	76.1	49
848	Willendorf	903	Austria	29	Neunkirchen	Neunkirchen	3	Niederösterreich	St, Pölten	8.2	11	103	81	70.2	52
849	Wimpassing im Schwarzatal	1720	Austria	29	Neunkirchen	Neunkirchen	3	Niederösterreich	St, Pölten	5.2	9	109	79	78.7	54
861	Würflach	1573	Austria	29	Neunkirchen	Neunkirchen	3	Niederösterreich	St, Pölten	6.2	8	102	81	70	52
876	Zöbern	1441	Austria	29	Neunkirchen	Neunkirchen	3	Niederösterreich	St, Pölten	35.1	27	129	94	96.6	63
316	Altlengbach	2731	Austria	30	Sankt Pölten (Land)	Sankt Pölten	3	Niederösterreich	St, Pölten	26	17	26	17	42.8	44
331	Asperhofen	2097	Austria	30	Sankt Pölten (Land)	Sankt Pölten	3	Niederösterreich	St, Pölten	30.4	23	30.4	23	59.5	47
367	Böheimkirchen	4914	Austria	30	Sankt Pölten (Land)	Sankt Pölten	3	Niederösterreich	St, Pölten	9.6	11	9.6	11	54.8	51
355	Brand-Laaben	1209	Austria	30	Sankt Pölten (Land)	Sankt Pölten	3	Niederösterreich	St, Pölten	34	26	34	26	50.8	54
390	Eichgraben	4342	Austria	30	Sankt Pölten (Land)	Sankt Pölten	3	Niederösterreich	St, Pölten	31.6	25	31.6	25	34.1	42
413	Frankenfels	2044	Austria	30	Sankt Pölten (Land)	Sankt Pölten	3	Niederösterreich	St, Pölten	41.9	47	41.9	47	102	89
426	Gerersdorf	909	Austria	30	Sankt Pölten (Land)	Sankt Pölten	3	Niederösterreich	St, Pölten	6.6	10	6.6	10	71.9	63
475	Hafnerbach	1559	Austria	30	Sankt Pölten (Land)	Sankt Pölten	3	Niederösterreich	St, Pölten	13.1	16	13.1	16	78.4	69
486	Haunoldstein	1033	Austria	30	Sankt Pölten (Land)	Sankt Pölten	3	Niederösterreich	St, Pölten	15.8	18	15.8	18	85	67
496	Herzogenburg	7806	Austria	30	Sankt Pölten (Land)	Sankt Pölten	3	Niederösterreich	St, Pölten	15	11	15	11	80.6	49
506	Hofstetten-Grünau	2575	Austria	30	Sankt Pölten (Land)	Sankt Pölten	3	Niederösterreich	St, Pölten	21.7	28	21.7	28	81.7	72
521	Inzersdorf-Getzersdorf	1456	Austria	30	Sankt Pölten (Land)	Sankt Pölten	3	Niederösterreich	St, Pölten	17.2	13	17.2	13	79.5	51
528	Kapelln	1394	Austria	30	Sankt Pölten (Land)	Sankt Pölten	3	Niederösterreich	St, Pölten	11	12	11	12	70.8	57
530	Karlstetten	2075	Austria	30	Sankt Pölten (Land)	Sankt Pölten	3	Niederösterreich	St, Pölten	10.2	15	10.2	15	94.6	65
531	Kasten bei Böheimkirchen	1325	Austria	30	Sankt Pölten (Land)	Sankt Pölten	3	Niederösterreich	St, Pölten	16.9	14	16.9	14	57.8	53
540	Kirchberg an der Pielach	3119	Austria	30	Sankt Pölten (Land)	Sankt Pölten	3	Niederösterreich	St, Pölten	33.2	31	33.2	31	89.4	79
543	Kirchstetten	2043	Austria	30	Sankt Pölten (Land)	Sankt Pölten	3	Niederösterreich	St, Pölten	15.6	18	15.6	18	50.5	55
585	Loich	607	Austria	30	Sankt Pölten (Land)	Sankt Pölten	3	Niederösterreich	St, Pölten	39.7	40	39.7	40	95.9	87
599	Maria-Anzbach	2800	Austria	30	Sankt Pölten (Land)	Sankt Pölten	3	Niederösterreich	St, Pölten	26.9	21	26.9	21	28.9	49
601	Markersdorf-Haindorf	1933	Austria	30	Sankt Pölten (Land)	Sankt Pölten	3	Niederösterreich	St, Pölten	15.5	19	15.5	19	79	72
611	Michelbach	876	Austria	30	Sankt Pölten (Land)	Sankt Pölten	3	Niederösterreich	St, Pölten	27.4	28	27.4	28	64.2	62
628	Neidling	1467	Austria	30	Sankt Pölten (Land)	Sankt Pölten	3	Niederösterreich	St, Pölten	9.7	14	9.7	14	75	69
631	Neulengbach	7873	Austria	30	Sankt Pölten (Land)	Sankt Pölten	3	Niederösterreich	St, Pölten	24.2	17	24.2	17	65	49
636	Neustift-Innermanzing	1484	Austria	30	Sankt Pölten (Land)	Sankt Pölten	3	Niederösterreich	St, Pölten	29.4	22	29.4	22	46.2	52
639	Nußdorf ob der Traisen	1676	Austria	30	Sankt Pölten (Land)	Sankt Pölten	3	Niederösterreich	St, Pölten	22.2	16	22.2	16	73.5	50
641	Ober-Grafendorf	4589	Austria	30	Sankt Pölten (Land)	Sankt Pölten	3	Niederösterreich	St, Pölten	11.1	16	11.1	16	71.2	61
645	Obritzberg-Rust	2280	Austria	30	Sankt Pölten (Land)	Sankt Pölten	3	Niederösterreich	St, Pölten	10.1	17	10.1	17	88.2	61
673	Prinzersdorf	1603	Austria	30	Sankt Pölten (Land)	Sankt Pölten	3	Niederösterreich	St, Pölten	9.7	12	9.7	12	75.1	67
680	Pyhra	3420	Austria	30	Sankt Pölten (Land)	Sankt Pölten	3	Niederösterreich	St, Pölten	8.4	11	8.4	11	60.8	60
688	Rabenstein an der Pielach	2399	Austria	30	Sankt Pölten (Land)	Sankt Pölten	3	Niederösterreich	St, Pölten	23.6	28	23.6	28	83.7	74
728	Schwarzenbach an der Pielach	393	Austria	30	Sankt Pölten (Land)	Sankt Pölten	3	Niederösterreich	St, Pölten	44.8	47	44.8	47	124	92
765	St, Margarethen an der Sierning	994	Austria	30	Sankt Pölten (Land)	Sankt Pölten	3	Niederösterreich	St, Pölten	15.3	20	15.3	20	94	66
775	Statzendorf	1374	Austria	30	Sankt Pölten (Land)	Sankt Pölten	3	Niederösterreich	St, Pölten	13	15	13	15	86.3	56
786	Stössing	767	Austria	30	Sankt Pölten (Land)	Sankt Pölten	3	Niederösterreich	St, Pölten	22.3	20	22.3	20	52.6	59
797	Traismauer	5934	Austria	30	Sankt Pölten (Land)	Sankt Pölten	3	Niederösterreich	St, Pölten	20.9	14	20.9	14	73.3	48
830	Weinburg	1303	Austria	30	Sankt Pölten (Land)	Sankt Pölten	3	Niederösterreich	St, Pölten	15.4	20	15.4	20	75.5	66
837	Weißenkirchen an der Perschling	1319	Austria	30	Sankt Pölten (Land)	Sankt Pölten	3	Niederösterreich	St, Pölten	15	17	15	17	68.6	57
847	Wilhelmsburg	6450	Austria	30	Sankt Pölten (Land)	Sankt Pölten	3	Niederösterreich	St, Pölten	12.6	18	12.6	18	72.7	63
859	Wölbling	2456	Austria	30	Sankt Pölten (Land)	Sankt Pölten	3	Niederösterreich	St, Pölten	21.3	26	21.3	26	92.1	65
771	St, Pölten	52091	Austria	42	Sankt Pölten (Stadt)	Sankt Pölten	3	Niederösterreich	St, Pölten	0	0	0	0	67.4	59
418	Gaming	3249	Austria	40	Scheibbs	Scheibbs	3	Niederösterreich	St, Pölten	14.5	12	78.9	58	138	102
468	Göstling an der Ybbs	2084	Austria	40	Scheibbs	Scheibbs	3	Niederösterreich	St, Pölten	35.1	30	99.5	76	159	119
440	Gresten	1968	Austria	40	Scheibbs	Scheibbs	3	Niederösterreich	St, Pölten	13.8	13	74.9	56	134	100
441	Gresten-Land	1538	Austria	40	Scheibbs	Scheibbs	3	Niederösterreich	St, Pölten	14.7	15	75.7	57	135	102
588	Lunz am See	1842	Austria	40	Scheibbs	Scheibbs	3	Niederösterreich	St, Pölten	24.6	22	89	67	148	110
642	Oberndorf an der Melk	2975	Austria	40	Scheibbs	Scheibbs	3	Niederösterreich	St, Pölten	8.9	9	43.5	38	103	83
676	Puchenstuben	319	Austria	40	Scheibbs	Scheibbs	3	Niederösterreich	St, Pölten	18.3	19	54.4	57	114	102
678	Purgstall an der Erlauf	5375	Austria	40	Scheibbs	Scheibbs	3	Niederösterreich	St, Pölten	6.6	6	59.4	42	119	86
690	Randegg	1916	Austria	40	Scheibbs	Scheibbs	3	Niederösterreich	St, Pölten	20.3	20	74.7	52	134	96
698	Reinsberg	1007	Austria	40	Scheibbs	Scheibbs	3	Niederösterreich	St, Pölten	11.8	12	72.8	54	132	99
715	Scheibbs	4216	Austria	40	Scheibbs	Scheibbs	3	Niederösterreich	St, Pölten	0	0	69.2	46	125	93
756	St, Anton an der Jeßnitz	1234	Austria	40	Scheibbs	Scheibbs	3	Niederösterreich	St, Pölten	7.6	8	75.3	52	131	98
762	St, Georgen an der Leys	1330	Austria	40	Scheibbs	Scheibbs	3	Niederösterreich	St, Pölten	28	26	63	36	119	83
776	Steinakirchen am Forst	2258	Austria	40	Scheibbs	Scheibbs	3	Niederösterreich	St, Pölten	15.5	16	66.2	39	122	85
824	Wang	1330	Austria	40	Scheibbs	Scheibbs	3	Niederösterreich	St, Pölten	19.2	19	70.6	42	127	89
842	Wieselburg	3714	Austria	40	Scheibbs	Scheibbs	3	Niederösterreich	St, Pölten	14.9	15	54.9	34	111	80
843	Wieselburg-Land	3251	Austria	40	Scheibbs	Scheibbs	3	Niederösterreich	St, Pölten	15.9	15	57	35	113	81
853	Wolfpassing	1480	Austria	40	Scheibbs	Scheibbs	3	Niederösterreich	St, Pölten	14.4	14	67.2	40	119	87
304	Absdorf	1819	Austria	20	Tulln	Tulln	3	Niederösterreich	St, Pölten	13.5	15	46.2	30	50.8	42
332	Atzenbrugg	2602	Austria	20	Tulln	Tulln	3	Niederösterreich	St, Pölten	14.3	15	24.3	24	59	49
410	Fels am Wagram	2104	Austria	20	Tulln	Tulln	3	Niederösterreich	St, Pölten	27.2	19	39.1	23	62.6	42
438	Grafenwörth	3025	Austria	20	Tulln	Tulln	3	Niederösterreich	St, Pölten	28.4	20	30	19	63.9	43
455	Großriedenthal	938	Austria	20	Tulln	Tulln	3	Niederösterreich	St, Pölten	31.9	27	45.6	32	67.1	50
458	Großweikersdorf	3048	Austria	20	Tulln	Tulln	3	Niederösterreich	St, Pölten	21	19	51.6	35	48.9	39
526	Judenau-Baumgarten	2156	Austria	20	Tulln	Tulln	3	Niederösterreich	St, Pölten	7.3	12	35.3	36	50.1	44
537	Kirchberg am Wagram	3492	Austria	20	Tulln	Tulln	3	Niederösterreich	St, Pölten	24.1	19	40.7	25	59.5	43
559	Königsbrunn am Wagram	1331	Austria	20	Tulln	Tulln	3	Niederösterreich	St, Pölten	21.2	17	44.7	27	56.6	41
560	Königstetten	1972	Austria	20	Tulln	Tulln	3	Niederösterreich	St, Pölten	9.5	13	65.1	42	29.1	43
566	Langenrohr	2303	Austria	20	Tulln	Tulln	3	Niederösterreich	St, Pölten	4.7	8	33.3	33	49.4	41
612	Michelhausen	2621	Austria	20	Tulln	Tulln	3	Niederösterreich	St, Pölten	12.9	15	26	26	57.6	48
619	Muckendorf-Wipfing	1323	Austria	20	Tulln	Tulln	3	Niederösterreich	St, Pölten	8.4	12	64	41	28.7	44
742	Sieghartskirchen	7122	Austria	20	Tulln	Tulln	3	Niederösterreich	St, Pölten	13.9	15	32.7	32	58.6	48
745	Sitzenberg-Reidling	2031	Austria	20	Tulln	Tulln	3	Niederösterreich	St, Pölten	22.7	25	27.6	23	67.4	58
755	St, Andrä-Wördern	7566	Austria	20	Tulln	Tulln	3	Niederösterreich	St, Pölten	11.8	15	67.4	44	24.9	38
802	Tulbing	2902	Austria	20	Tulln	Tulln	3	Niederösterreich	St, Pölten	8.3	11	40.3	38	51.1	42
803	Tulln an der Donau	15176	Austria	20	Tulln	Tulln	3	Niederösterreich	St, Pölten	0	0	57.4	34	43.8	35
862	Würmla	1268	Austria	20	Tulln	Tulln	3	Niederösterreich	St, Pölten	19.9	21	19.5	22	64.6	55
867	Zeiselmauer-Wolfpassing	2265	Austria	20	Tulln	Tulln	3	Niederösterreich	St, Pölten	10.8	15	66.3	43	26.3	40
873	Zwentendorf an der Donau	3959	Austria	20	Tulln	Tulln	3	Niederösterreich	St, Pölten	12.4	16	34.5	29	57.1	49
370	Dietmanns	1091	Austria	38	Waidhofen an der Thaya	Waidhofen an der Thaya	3	Niederösterreich	St, Pölten	8.4	9	95.8	74	115	88
371	Dobersberg	1680	Austria	38	Waidhofen an der Thaya	Waidhofen an der Thaya	3	Niederösterreich	St, Pölten	13.1	14	111	83	133	99
420	Gastern	1290	Austria	38	Waidhofen an der Thaya	Waidhofen an der Thaya	3	Niederösterreich	St, Pölten	12	14	110	83	132	99
447	Groß-Siegharts	2801	Austria	38	Waidhofen an der Thaya	Waidhofen an der Thaya	3	Niederösterreich	St, Pölten	10.3	12	94.4	72	114	86
529	Karlstein an der Thaya	1508	Austria	38	Waidhofen an der Thaya	Waidhofen an der Thaya	3	Niederösterreich	St, Pölten	15.1	19	110	85	121	95
534	Kautzen	1188	Austria	38	Waidhofen an der Thaya	Waidhofen an der Thaya	3	Niederösterreich	St, Pölten	19.8	20	117	88	139	104
587	Ludweis-Aigen	995	Austria	38	Waidhofen an der Thaya	Waidhofen an der Thaya	3	Niederösterreich	St, Pölten	18.7	22	89.6	72	104	81
663	Pfaffenschlag bei Waidhofen a,d,Thaya	952	Austria	38	Waidhofen an der Thaya	Waidhofen an der Thaya	3	Niederösterreich	St, Pölten	8.3	9	106	78	128	94
684	Raabs an der Thaya	2756	Austria	38	Waidhofen an der Thaya	Waidhofen an der Thaya	3	Niederösterreich	St, Pölten	19.9	23	98	78	112	88
792	Thaya	1420	Austria	38	Waidhofen an der Thaya	Waidhofen an der Thaya	3	Niederösterreich	St, Pölten	4.3	5	102	74	125	90
812	Vitis	2641	Austria	38	Waidhofen an der Thaya	Waidhofen an der Thaya	3	Niederösterreich	St, Pölten	12.2	13	97.8	69	123	92
814	Waidhofen an der Thaya	5650	Austria	38	Waidhofen an der Thaya	Waidhofen an der Thaya	3	Niederösterreich	St, Pölten	0	0	98.6	74	120	90
815	Waidhofen an der Thaya-Land	1195	Austria	38	Waidhofen an der Thaya	Waidhofen an der Thaya	3	Niederösterreich	St, Pölten	6.1	11	106	79	127	96
821	Waldkirchen an der Thaya	572	Austria	38	Waidhofen an der Thaya	Waidhofen an der Thaya	3	Niederösterreich	St, Pölten	17.7	20	115	88	137	104
850	Windigsteig	998	Austria	38	Waidhofen an der Thaya	Waidhofen an der Thaya	3	Niederösterreich	St, Pölten	8	12	94	71	116	87
816	Waidhofen an der Ybbs	11469	Austria	43	Waidhofen an der Ybbs (Stadt)	Waidhofen an der Ybbs	3	Niederösterreich	St, Pölten	0	0	92.9	64	152	111
336	Bad Fischau-Brunn	2972	Austria	36	Wiener Neustadt (Land)	Wiener Neustadt	3	Niederösterreich	St, Pölten	7.5	9	105	61	53.6	42
339	Bad Schönau	759	Austria	36	Wiener Neustadt (Land)	Wiener Neustadt	3	Niederösterreich	St, Pölten	44.1	31	130	88	98.5	68
360	Bromberg	1219	Austria	36	Wiener Neustadt (Land)	Wiener Neustadt	3	Niederösterreich	St, Pölten	18.8	22	107	79	75	59
380	Ebenfurth	2851	Austria	36	Wiener Neustadt (Land)	Wiener Neustadt	3	Niederösterreich	St, Pölten	13.8	17	98.2	59	46.4	40
388	Eggendorf	4526	Austria	36	Wiener Neustadt (Land)	Wiener Neustadt	3	Niederösterreich	St, Pölten	9.6	13	102	63	50.6	44
399	Erlach	2818	Austria	36	Wiener Neustadt (Land)	Wiener Neustadt	3	Niederösterreich	St, Pölten	10.4	12	98.2	69	66.6	50
409	Felixdorf	4251	Austria	36	Wiener Neustadt (Land)	Wiener Neustadt	3	Niederösterreich	St, Pölten	10.5	14	100	62	50.9	44
464	Gutenstein	1308	Austria	36	Wiener Neustadt (Land)	Wiener Neustadt	3	Niederösterreich	St, Pölten	36.3	33	83.1	68	75.3	62
507	Hohe Wand	1432	Austria	36	Wiener Neustadt (Land)	Wiener Neustadt	3	Niederösterreich	St, Pölten	19.4	24	103	79	70.9	59
502	Hochneukirchen-Gschaidt	1688	Austria	36	Wiener Neustadt (Land)	Wiener Neustadt	3	Niederösterreich	St, Pölten	50.5	40	137	96	105	76
503	Hochwolkersdorf	1005	Austria	36	Wiener Neustadt (Land)	Wiener Neustadt	3	Niederösterreich	St, Pölten	19.4	23	108	79	76	59
515	Hollenthon	1026	Austria	36	Wiener Neustadt (Land)	Wiener Neustadt	3	Niederösterreich	St, Pölten	37.3	33	123	89	91.7	70
532	Katzelsdorf	3177	Austria	36	Wiener Neustadt (Land)	Wiener Neustadt	3	Niederösterreich	St, Pölten	5	8	94.5	66	62.9	45
542	Kirchschlag in der Buckligen Welt	2895	Austria	36	Wiener Neustadt (Land)	Wiener Neustadt	3	Niederösterreich	St, Pölten	50.2	35	136	92	105	72
557	Krumbach	2252	Austria	36	Wiener Neustadt (Land)	Wiener Neustadt	3	Niederösterreich	St, Pölten	39.2	26	125	83	93.5	62
570	Lanzenkirchen	3811	Austria	36	Wiener Neustadt (Land)	Wiener Neustadt	3	Niederösterreich	St, Pölten	8.6	12	96.9	69	65.3	48
581	Lichtenegg	1075	Austria	36	Wiener Neustadt (Land)	Wiener Neustadt	3	Niederösterreich	St, Pölten	35.7	28	122	85	90	64
582	Lichtenwörth	2938	Austria	36	Wiener Neustadt (Land)	Wiener Neustadt	3	Niederösterreich	St, Pölten	6.9	11	87	68	51	47
603	Markt Piesting	2940	Austria	36	Wiener Neustadt (Land)	Wiener Neustadt	3	Niederösterreich	St, Pölten	16.4	16	75.3	63	55.4	45
606	Matzendorf-Hölles	1919	Austria	36	Wiener Neustadt (Land)	Wiener Neustadt	3	Niederösterreich	St, Pölten	13.8	19	100	62	48.2	43
613	Miesenbach	684	Austria	36	Wiener Neustadt (Land)	Wiener Neustadt	3	Niederösterreich	St, Pölten	28.4	25	83.6	69	67.5	54
620	Muggendorf	516	Austria	36	Wiener Neustadt (Land)	Wiener Neustadt	3	Niederösterreich	St, Pölten	32.7	31	79.5	67	71.8	60
659	Pernitz	2536	Austria	36	Wiener Neustadt (Land)	Wiener Neustadt	3	Niederösterreich	St, Pölten	29.9	26	76.6	61	68.9	55
703	Rohr im Gebirge	485	Austria	36	Wiener Neustadt (Land)	Wiener Neustadt	3	Niederösterreich	St, Pölten	52.7	47	56.2	57	91.7	73
727	Schwarzenbach	1002	Austria	36	Wiener Neustadt (Land)	Wiener Neustadt	3	Niederösterreich	St, Pölten	36.9	33	137	84	84.9	62
747	Sollenau	4765	Austria	36	Wiener Neustadt (Land)	Wiener Neustadt	3	Niederösterreich	St, Pölten	11.1	16	78.5	58	42.4	37
793	Theresienfeld	2942	Austria	36	Wiener Neustadt (Land)	Wiener Neustadt	3	Niederösterreich	St, Pölten	6.9	11	87.5	62	55.9	41
817	Waidmannsfeld	1615	Austria	36	Wiener Neustadt (Land)	Wiener Neustadt	3	Niederösterreich	St, Pölten	28.2	25	83.4	68	67.2	51
818	Waldegg	1991	Austria	36	Wiener Neustadt (Land)	Wiener Neustadt	3	Niederösterreich	St, Pölten	26	26	92.1	65	60.5	44
823	Walpersbach	1075	Austria	36	Wiener Neustadt (Land)	Wiener Neustadt	3	Niederösterreich	St, Pölten	11.2	14	99.5	70	67.9	49
829	Weikersdorf am Steinfelde	1079	Austria	36	Wiener Neustadt (Land)	Wiener Neustadt	3	Niederösterreich	St, Pölten	8.5	10	91.7	63	60.1	42
844	Wiesmath	1533	Austria	36	Wiener Neustadt (Land)	Wiener Neustadt	3	Niederösterreich	St, Pölten	25.1	29	113	85	81.8	63
852	Winzendorf-Muthmannsdorf	1863	Austria	36	Wiener Neustadt (Land)	Wiener Neustadt	3	Niederösterreich	St, Pölten	14.1	18	95.5	73	63.9	52
860	Wöllersdorf-Steinabrückl	4185	Austria	36	Wiener Neustadt (Land)	Wiener Neustadt	3	Niederösterreich	St, Pölten	12.2	12	82.9	59	51.3	38
871	Zillingdorf	2018	Austria	36	Wiener Neustadt (Land)	Wiener Neustadt	3	Niederösterreich	St, Pölten	11	17	104	66	51.9	44
840	Wiener Neustadt	41469	Austria	44	Wiener Neustadt (Stadt)	Wiener Neustadt	3	Niederösterreich	St, Pölten	0	0	93.2	63	61.6	43
382	Ebergassing	3879	Austria	39	Wien-Umgebung	Purkersdorf	3	Niederösterreich	St, Pölten	41.1	43	87.8	57	31	31
412	Fischamend	4813	Austria	39	Wien-Umgebung	Purkersdorf	3	Niederösterreich	St, Pölten	40.2	45	91.1	59	23.7	24
417	Gablitz	4670	Austria	39	Wien-Umgebung	Klosterneuburg	3	Niederösterreich	St, Pölten	23.1	31	50.5	40	21.7	34
425	Gerasdorf bei Wien	10293	Austria	39	Wien-Umgebung	Klosterneuburg	3	Niederösterreich	St, Pölten	17	22	92.2	54	16.1	23
439	Gramatneusiedl	2927	Austria	39	Wien-Umgebung	Purkersdorf	3	Niederösterreich	St, Pölten	41.5	43	88.1	57	29.9	31
497	Himberg	6682	Austria	39	Wien-Umgebung	Purkersdorf	3	Niederösterreich	St, Pölten	32.7	36	79.3	50	22.7	26
546	Klein-Neusiedl	801	Austria	39	Wien-Umgebung	Purkersdorf	3	Niederösterreich	St, Pölten	42.5	46	93.3	61	25.9	26
549	Klosterneuburg	25916	Austria	39	Wien-Umgebung	Klosterneuburg	3	Niederösterreich	St, Pölten	0	0	94.8	58	14.4	22
569	Lanzendorf	1674	Austria	39	Wien-Umgebung	Purkersdorf	3	Niederösterreich	St, Pölten	32.1	36	78.7	50	21.9	24
578	Leopoldsdorf	4787	Austria	39	Wien-Umgebung	Purkersdorf	3	Niederösterreich	St, Pölten	27.6	33	74.3	47	13.5	24
600	Maria-Lanzendorf	2071	Austria	39	Wien-Umgebung	Purkersdorf	3	Niederösterreich	St, Pölten	30	33	76.7	47	24.2	24
607	Mauerbach	3647	Austria	39	Wien-Umgebung	Klosterneuburg	3	Niederösterreich	St, Pölten	18.6	26	58	39	21.3	33
618	Moosbrunn	1636	Austria	39	Wien-Umgebung	Purkersdorf	3	Niederösterreich	St, Pölten	44.8	41	91.3	55	30.1	31
671	Pressbaum	7060	Austria	39	Wien-Umgebung	Klosterneuburg	3	Niederösterreich	St, Pölten	40.2	47	37.8	24	29.9	34
679	Purkersdorf	9285	Austria	39	Wien-Umgebung	Klosterneuburg	3	Niederösterreich	St, Pölten	26.3	35	47.4	36	18.5	29
693	Rauchenwarth	657	Austria	39	Wien-Umgebung	Purkersdorf	3	Niederösterreich	St, Pölten	41.5	42	88.2	56	22.4	24
723	Schwadorf	1927	Austria	39	Wien-Umgebung	Purkersdorf	3	Niederösterreich	St, Pölten	44.4	43	91	57	25.2	24
729	Schwechat	16553	Austria	39	Wien-Umgebung	Purkersdorf	3	Niederösterreich	St, Pölten	37.1	43	90.4	58	20.5	22
804	Tullnerbach	2706	Austria	39	Wien-Umgebung	Klosterneuburg	3	Niederösterreich	St, Pölten	35.8	48	44.7	34	27.5	41
855	Wolfsgraben	1619	Austria	39	Wien-Umgebung	Klosterneuburg	3	Niederösterreich	St, Pölten	34.5	45	44.7	32	26.2	38
875	Zwölfaxing	1572	Austria	39	Wien-Umgebung	Purkersdorf	3	Niederösterreich	St, Pölten	33.9	38	80.5	51	18.9	21
311	Allentsteig	2003	Austria	26	Zwettl	Zwettl	3	Niederösterreich	St, Pölten	20.6	22	80.8	56	112	83
318	Altmelon	869	Austria	26	Zwettl	Zwettl	3	Niederösterreich	St, Pölten	29.7	30	95.8	83	153	113
324	Arbesbach	1719	Austria	26	Zwettl	Zwettl	3	Niederösterreich	St, Pölten	25.1	27	104	79	148	110
366	Bärnkopf	349	Austria	26	Zwettl	Zwettl	3	Niederösterreich	St, Pölten	45.9	45	77.4	70	136	113
384	Echsenbach	1198	Austria	26	Zwettl	Zwettl	3	Niederösterreich	St, Pölten	17.6	19	90.2	67	122	91
467	Göpfritz an der Wild	1847	Austria	26	Zwettl	Zwettl	3	Niederösterreich	St, Pölten	35.7	31	84.6	61	105	73
437	Grafenschlag	892	Austria	26	Zwettl	Zwettl	3	Niederösterreich	St, Pölten	12.9	13	80.7	59	125	90
443	Groß Gerungs	4631	Austria	26	Zwettl	Zwettl	3	Niederösterreich	St, Pölten	19.7	19	98.2	71	143	102
450	Großgöttfritz	1428	Austria	26	Zwettl	Zwettl	3	Niederösterreich	St, Pölten	9	11	76.7	56	121	87
463	Gutenbrunn	567	Austria	26	Zwettl	Zwettl	3	Niederösterreich	St, Pölten	34.4	32	68.1	60	137	100
541	Kirchschlag	668	Austria	26	Zwettl	Zwettl	3	Niederösterreich	St, Pölten	26.7	26	63.4	66	105	99
551	Kottes-Purk	1534	Austria	26	Zwettl	Zwettl	3	Niederösterreich	St, Pölten	29.7	28	59.6	53	106	84
568	Langschlag	1805	Austria	26	Zwettl	Zwettl	3	Niederösterreich	St, Pölten	25.5	25	104	77	149	108
604	Martinsberg	1156	Austria	26	Zwettl	Zwettl	3	Niederösterreich	St, Pölten	31.5	29	62.2	58	134	97
649	Ottenschlag	981	Austria	26	Zwettl	Zwettl	3	Niederösterreich	St, Pölten	23	21	67.4	56	125	89
683	Pölla	986	Austria	26	Zwettl	Zwettl	3	Niederösterreich	St, Pölten	24.8	24	75	53	106	80
691	Rappottenstein	1745	Austria	26	Zwettl	Zwettl	3	Niederösterreich	St, Pölten	15.8	17	94.3	69	139	100
713	Sallingberg	1375	Austria	26	Zwettl	Zwettl	3	Niederösterreich	St, Pölten	20.6	20	74	52	119	84
732	Schönbach	861	Austria	26	Zwettl	Zwettl	3	Niederösterreich	St, Pölten	28.2	33	94.1	82	139	113
726	Schwarzenau	1550	Austria	26	Zwettl	Zwettl	3	Niederösterreich	St, Pölten	24.5	21	88.8	69	117	84
730	Schweiggers	1996	Austria	26	Zwettl	Zwettl	3	Niederösterreich	St, Pölten	11.3	12	89.8	65	134	96
799	Traunstein	1076	Austria	26	Zwettl	Zwettl	3	Niederösterreich	St, Pölten	22.3	24	83.8	68	128	99
820	Waldhausen	1266	Austria	26	Zwettl	Zwettl	3	Niederösterreich	St, Pölten	15.5	18	71.8	52	116	83
874	Zwettl-Niederösterreich	11267	Austria	26	Zwettl	Zwettl	3	Niederösterreich	St, Pölten	0	0	78.8	54	123	85
889	Altheim	4798	Austria	53	Braunau am Inn	Braunau am Inn	4	Oberösterreich	Linz	15.8	15	106	69	268	167
901	Aspach	2402	Austria	53	Braunau am Inn	Braunau am Inn	4	Oberösterreich	Linz	31	28	95.8	69	259	168
908	Auerbach	526	Austria	53	Braunau am Inn	Braunau am Inn	4	Oberösterreich	Linz	26.6	30	130	95	293	192
923	Braunau am Inn	16229	Austria	53	Braunau am Inn	Braunau am Inn	4	Oberösterreich	Linz	0	0	121	82	284	181
927	Burgkirchen	2556	Austria	53	Braunau am Inn	Braunau am Inn	4	Oberösterreich	Linz	8.6	9	119	80	282	179
939	Eggelsberg	2283	Austria	53	Braunau am Inn	Braunau am Inn	4	Oberösterreich	Linz	24.5	22	137	96	300	195
951	Feldkirchen bei Mattighofen	1895	Austria	53	Braunau am Inn	Braunau am Inn	4	Oberösterreich	Linz	29.6	27	139	100	301	198
957	Franking	929	Austria	53	Braunau am Inn	Braunau am Inn	4	Oberösterreich	Linz	32.7	30	164	100	326	199
969	Geretsberg	1075	Austria	53	Braunau am Inn	Braunau am Inn	4	Oberösterreich	Linz	27.8	25	140	100	303	198
970	Gilgenberg am Weilhart	1290	Austria	53	Braunau am Inn	Braunau am Inn	4	Oberösterreich	Linz	19.9	20	138	99	301	197
989	Haigermoos	587	Austria	53	Braunau am Inn	Braunau am Inn	4	Oberösterreich	Linz	36	34	167	107	329	206
991	Handenberg	1304	Austria	53	Braunau am Inn	Braunau am Inn	4	Oberösterreich	Linz	18	18	130	93	293	191
998	Helpfau-Uttendorf	3366	Austria	53	Braunau am Inn	Braunau am Inn	4	Oberösterreich	Linz	14.4	15	122	85	285	183
1009	Höhnhart	1365	Austria	53	Braunau am Inn	Braunau am Inn	4	Oberösterreich	Linz	27.2	28	99.5	72	262	170
1003	Hochburg-Ach	3111	Austria	53	Braunau am Inn	Braunau am Inn	4	Oberösterreich	Linz	23.4	24	142	103	305	199
1014	Jeging	670	Austria	53	Braunau am Inn	Braunau am Inn	4	Oberösterreich	Linz	28	32	125	86	287	185
1022	Kirchberg bei Mattighofen	1128	Austria	53	Braunau am Inn	Braunau am Inn	4	Oberösterreich	Linz	29.5	33	125	88	288	187
1047	Lengau	4385	Austria	53	Braunau am Inn	Braunau am Inn	4	Oberösterreich	Linz	35.5	42	116	79	278	175
1055	Lochen	2491	Austria	53	Braunau am Inn	Braunau am Inn	4	Oberösterreich	Linz	33.4	39	118	80	281	179
1062	Maria Schmolln	1378	Austria	53	Braunau am Inn	Braunau am Inn	4	Oberösterreich	Linz	24.1	26	107	80	270	179
1063	Mattighofen	5747	Austria	53	Braunau am Inn	Braunau am Inn	4	Oberösterreich	Linz	20.8	23	129	90	291	189
1064	Mauerkirchen	2287	Austria	53	Braunau am Inn	Braunau am Inn	4	Oberösterreich	Linz	12.4	15	117	80	280	177
1072	Mining	1146	Austria	53	Braunau am Inn	Braunau am Inn	4	Oberösterreich	Linz	11.1	13	110	75	273	172
1076	Moosbach	918	Austria	53	Braunau am Inn	Braunau am Inn	4	Oberösterreich	Linz	18.3	17	114	77	277	174
1077	Moosdorf	1534	Austria	53	Braunau am Inn	Braunau am Inn	4	Oberösterreich	Linz	28.7	26	161	97	323	196
1078	Munderfing	2751	Austria	53	Braunau am Inn	Braunau am Inn	4	Oberösterreich	Linz	25.9	29	124	84	286	183
1090	Neukirchen an der Enknach	2091	Austria	53	Braunau am Inn	Braunau am Inn	4	Oberösterreich	Linz	11.1	11	124	87	286	183
1115	Ostermiething	3173	Austria	53	Braunau am Inn	Braunau am Inn	4	Oberösterreich	Linz	38.1	36	165	106	328	192
1120	Palting	903	Austria	53	Braunau am Inn	Braunau am Inn	4	Oberösterreich	Linz	32.2	36	123	85	285	183
1126	Perwang am Grabensee	888	Austria	53	Braunau am Inn	Braunau am Inn	4	Oberösterreich	Linz	34.1	38	144	90	306	188
1131	Pfaffstätt	1009	Austria	53	Braunau am Inn	Braunau am Inn	4	Oberösterreich	Linz	24.4	27	127	90	290	188
1139	Pischelsdorf am Engelbach	1637	Austria	53	Braunau am Inn	Braunau am Inn	4	Oberösterreich	Linz	17.7	18	127	93	290	189
1142	Polling im Innkreis	942	Austria	53	Braunau am Inn	Braunau am Inn	4	Oberösterreich	Linz	22.1	20	96	70	259	166
1175	Roßbach	949	Austria	53	Braunau am Inn	Braunau am Inn	4	Oberösterreich	Linz	21.3	22	102	75	265	172
1214	Sankt Georgen am Fillmannsbach	398	Austria	53	Braunau am Inn	Braunau am Inn	4	Oberösterreich	Linz	18.8	18	131	93	294	189
1221	Sankt Johann am Walde	2056	Austria	53	Braunau am Inn	Braunau am Inn	4	Oberösterreich	Linz	31	33	101	76	264	173
1236	Sankt Pantaleon	3094	Austria	53	Braunau am Inn	Braunau am Inn	4	Oberösterreich	Linz	38.8	38	162	102	324	200
1237	Sankt Peter am Hart	2432	Austria	53	Braunau am Inn	Braunau am Inn	4	Oberösterreich	Linz	4.6	4	116	78	279	174
1239	Sankt Radegund	563	Austria	53	Braunau am Inn	Braunau am Inn	4	Oberösterreich	Linz	33.1	40	175	116	314	213
1246	Sankt Veit im Innkreis	406	Austria	53	Braunau am Inn	Braunau am Inn	4	Oberösterreich	Linz	21.7	22	99.5	74	262	171
1183	Schalchen	3700	Austria	53	Braunau am Inn	Braunau am Inn	4	Oberösterreich	Linz	19.5	20	127	91	290	187
1195	Schwand im Innkreis	872	Austria	53	Braunau am Inn	Braunau am Inn	4	Oberösterreich	Linz	13.3	13	132	92	294	188
1263	Tarsdorf	2001	Austria	53	Braunau am Inn	Braunau am Inn	4	Oberösterreich	Linz	31.1	32	169	109	312	206
1274	Treubach	720	Austria	53	Braunau am Inn	Braunau am Inn	4	Oberösterreich	Linz	22.8	22	105	79	268	176
1320	Überackern	650	Austria	53	Braunau am Inn	Braunau am Inn	4	Oberösterreich	Linz	18.3	21	137	101	300	196
1305	Weng im Innkreis	1365	Austria	53	Braunau am Inn	Braunau am Inn	4	Oberösterreich	Linz	14.5	13	110	73	273	170
884	Alkoven	5379	Austria	50	Eferding	Eferding	4	Oberösterreich	Linz	7.6	9	17.4	18	196	132
899	Aschach an der Donau	2194	Austria	50	Eferding	Eferding	4	Oberösterreich	Linz	6.9	8	23.4	22	208	144
938	Eferding	3872	Austria	50	Eferding	Eferding	4	Oberösterreich	Linz	0	0	25.1	27	216	141
954	Fraham	2219	Austria	50	Eferding	Eferding	4	Oberösterreich	Linz	3.3	6	23.4	24	202	137
988	Haibach ob der Donau	1305	Austria	50	Eferding	Eferding	4	Oberösterreich	Linz	16.3	18	35.2	35	220	157
993	Hartkirchen	4069	Austria	50	Eferding	Eferding	4	Oberösterreich	Linz	7.4	9	24.5	24	209	146
1001	Hinzenbach	1992	Austria	50	Eferding	Eferding	4	Oberösterreich	Linz	1.5	3	26.6	30	216	144
1144	Prambachkirchen	2828	Austria	50	Eferding	Eferding	4	Oberösterreich	Linz	9.4	9	34.5	36	219	143
1150	Pupping	1927	Austria	50	Eferding	Eferding	4	Oberösterreich	Linz	3.9	5	27.9	27	220	145
1228	Sankt Marienkirchen an der Polsenz	2243	Austria	50	Eferding	Eferding	4	Oberösterreich	Linz	11.2	13	35.2	36	211	136
1186	Scharten	2185	Austria	50	Eferding	Eferding	4	Oberösterreich	Linz	7.8	12	28	30	207	134
1260	Stroheim	1554	Austria	50	Eferding	Eferding	4	Oberösterreich	Linz	6.8	9	30.1	32	223	149
919	Bad Zell	2764	Austria	58	Freistadt	Freistadt	4	Oberösterreich	Linz	34.8	33	35	28	168	131
959	Freistadt	7466	Austria	58	Freistadt	Freistadt	4	Oberösterreich	Linz	0	0	36.5	33	187	144
979	Grünbach	1884	Austria	58	Freistadt	Freistadt	4	Oberösterreich	Linz	6.9	10	43	42	183	137
984	Gutau	2676	Austria	58	Freistadt	Freistadt	4	Oberösterreich	Linz	16.4	20	33.7	30	191	137
986	Hagenberg im Mühlkreis	2652	Austria	58	Freistadt	Freistadt	4	Oberösterreich	Linz	17.5	20	23.1	19	181	126
1002	Hirschbach im Mühlkreis	1126	Austria	58	Freistadt	Freistadt	4	Oberösterreich	Linz	8.6	10	30	36	203	153
1017	Kaltenberg	624	Austria	58	Freistadt	Freistadt	4	Oberösterreich	Linz	29.4	34	54.3	49	171	135
1019	Kefermarkt	2059	Austria	58	Freistadt	Freistadt	4	Oberösterreich	Linz	9.3	14	30.2	27	191	137
1039	Königswiesen	3193	Austria	58	Freistadt	Freistadt	4	Oberösterreich	Linz	39.3	45	53.9	46	165	125
1044	Lasberg	2795	Austria	58	Freistadt	Freistadt	4	Oberösterreich	Linz	6.5	11	36.1	34	185	142
1050	Leopoldschlag	1032	Austria	58	Freistadt	Freistadt	4	Oberösterreich	Linz	15.6	18	52.6	47	185	149
1053	Liebenau	1719	Austria	58	Freistadt	Freistadt	4	Oberösterreich	Linz	31.6	36	65.7	60	159	120
1094	Neumarkt im Mühlkreis	3074	Austria	58	Freistadt	Freistadt	4	Oberösterreich	Linz	9.4	11	26.8	22	191	135
1136	Pierbach	1006	Austria	58	Freistadt	Freistadt	4	Oberösterreich	Linz	42.3	40	42.5	35	163	126
1146	Pregarten	5100	Austria	58	Freistadt	Freistadt	4	Oberösterreich	Linz	22	23	22.3	18	179	124
1157	Rainbach im Mühlkreis	2917	Austria	58	Freistadt	Freistadt	4	Oberösterreich	Linz	7.5	9	44.5	38	190	144
1179	Sandl	1452	Austria	58	Freistadt	Freistadt	4	Oberösterreich	Linz	15.3	16	51.3	47	171	125
1224	Sankt Leonhard bei Freistadt	1433	Austria	58	Freistadt	Freistadt	4	Oberösterreich	Linz	25.7	31	43	41	175	140
1233	Sankt Oswald bei Freistadt	2765	Austria	58	Freistadt	Freistadt	4	Oberösterreich	Linz	8.2	11	41.2	38	180	136
1200	Schönau im Mühlkreis	1887	Austria	58	Freistadt	Freistadt	4	Oberösterreich	Linz	30.7	39	43.1	36	175	140
1271	Tragwein	3079	Austria	58	Freistadt	Freistadt	4	Oberösterreich	Linz	30.3	30	30.5	24	181	128
1280	Unterweißenbach	2308	Austria	58	Freistadt	Freistadt	4	Oberösterreich	Linz	31.9	38	51.3	46	168	133
1279	Unterweitersdorf	2011	Austria	58	Freistadt	Freistadt	4	Oberösterreich	Linz	17.8	21	20.1	16	184	129
1289	Waldburg	1371	Austria	58	Freistadt	Freistadt	4	Oberösterreich	Linz	6.5	8	40.4	38	192	149
1297	Wartberg ob der Aist	4021	Austria	58	Freistadt	Freistadt	4	Oberösterreich	Linz	22.8	24	23	18	177	122
1300	Weitersfelden	1063	Austria	58	Freistadt	Freistadt	4	Oberösterreich	Linz	22.5	26	49.3	48	168	132
1310	Windhaag bei Freistadt	1654	Austria	58	Freistadt	Freistadt	4	Oberösterreich	Linz	14	18	50	49	179	142
890	Altmünster	9549	Austria	54	Gmunden	Gmunden	4	Oberösterreich	Linz	3.3	6	76.1	52	239	150
912	Bad Goisern	7538	Austria	54	Gmunden	Gmunden	4	Oberösterreich	Linz	41.1	40	114	87	277	185
914	Bad Ischl	13891	Austria	54	Gmunden	Gmunden	4	Oberösterreich	Linz	33.8	36	107	83	269	182
933	Ebensee	7835	Austria	54	Gmunden	Gmunden	4	Oberösterreich	Linz	15.8	18	88.6	65	251	163
971	Gmunden	13151	Austria	54	Gmunden	Gmunden	4	Oberösterreich	Linz	0	0	73.8	51	237	149
973	Gosau	1794	Austria	54	Gmunden	Gmunden	4	Oberösterreich	Linz	58.6	58	131	105	294	204
978	Grünau im Almtal	2103	Austria	54	Gmunden	Gmunden	4	Oberösterreich	Linz	19.5	22	68.1	54	231	153
981	Gschwandt	2690	Austria	54	Gmunden	Gmunden	4	Oberösterreich	Linz	4.6	7	60.9	46	224	146
990	Hallstatt	804	Austria	54	Gmunden	Gmunden	4	Oberösterreich	Linz	52	53	125	100	288	178
1027	Kirchham	1912	Austria	54	Gmunden	Gmunden	4	Oberösterreich	Linz	10.4	13	55	40	218	138
1040	Laakirchen	9467	Austria	54	Gmunden	Gmunden	4	Oberösterreich	Linz	8.3	11	61.5	42	224	140
1108	Obertraun	716	Austria	54	Gmunden	Gmunden	4	Oberösterreich	Linz	57	59	130	106	293	200
1113	Ohlsdorf	4883	Austria	54	Gmunden	Gmunden	4	Oberösterreich	Linz	6.1	10	62.9	43	226	146
1138	Pinsdorf	3661	Austria	54	Gmunden	Gmunden	4	Oberösterreich	Linz	3	6	70.4	46	233	144
1172	Roitham	1988	Austria	54	Gmunden	Gmunden	4	Oberösterreich	Linz	15.7	18	58.4	41	221	138
1223	Sankt Konrad	1081	Austria	54	Gmunden	Gmunden	4	Oberösterreich	Linz	8.1	10	63.4	50	226	148
1185	Scharnstein	4735	Austria	54	Gmunden	Gmunden	4	Oberösterreich	Linz	14.7	16	61.1	46	224	143
1249	St, Wolfgang im Salzkammergut	2835	Austria	54	Gmunden	Gmunden	4	Oberösterreich	Linz	49.2	48	122	95	285	193
1273	Traunkirchen	1652	Austria	54	Gmunden	Gmunden	4	Oberösterreich	Linz	11	15	83.8	62	247	159
1283	Vorchdorf	7310	Austria	54	Gmunden	Gmunden	4	Oberösterreich	Linz	15	18	50.4	35	213	133
882	Aistersheim	840	Austria	48	Grieskirchen	Grieskirchen	4	Oberösterreich	Linz	12.4	12	56.7	40	219	138
917	Bad Schallerbach	3533	Austria	48	Grieskirchen	Grieskirchen	4	Oberösterreich	Linz	7.7	11	47.9	39	211	135
924	Bruck-Waasen	2317	Austria	48	Grieskirchen	Grieskirchen	4	Oberösterreich	Linz	17.2	19	49	53	231	157
948	Eschenau im Hausruckkreis	1085	Austria	48	Grieskirchen	Grieskirchen	4	Oberösterreich	Linz	21.2	24	46.7	51	231	158
962	Gallspach	2594	Austria	48	Grieskirchen	Grieskirchen	4	Oberösterreich	Linz	5.1	6	58	43	221	139
965	Gaspoltshofen	3487	Austria	48	Grieskirchen	Grieskirchen	4	Oberösterreich	Linz	20.9	20	60.1	45	223	141
966	Geboltskirchen	1437	Austria	48	Grieskirchen	Grieskirchen	4	Oberösterreich	Linz	23.8	22	72.9	53	236	149
976	Grieskirchen	4819	Austria	48	Grieskirchen	Grieskirchen	4	Oberösterreich	Linz	0	0	52.6	46	215	142
985	Haag am Hausruck	2128	Austria	48	Grieskirchen	Grieskirchen	4	Oberösterreich	Linz	18	18	67	50	230	145
995	Heiligenberg	690	Austria	48	Grieskirchen	Grieskirchen	4	Oberösterreich	Linz	17.7	19	43.1	46	184	123
1004	Hofkirchen an der Trattnach	1601	Austria	48	Grieskirchen	Grieskirchen	4	Oberösterreich	Linz	8	9	61	48	224	143
1016	Kallham	2544	Austria	48	Grieskirchen	Grieskirchen	4	Oberösterreich	Linz	13.1	13	64.4	56	227	157
1020	Kematen am Innbach	1344	Austria	48	Grieskirchen	Grieskirchen	4	Oberösterreich	Linz	10.8	13	48.6	40	211	135
1067	Meggenhofen	1368	Austria	48	Grieskirchen	Grieskirchen	4	Oberösterreich	Linz	10.6	12	53.8	41	217	136
1070	Michaelnbach	1278	Austria	48	Grieskirchen	Grieskirchen	4	Oberösterreich	Linz	6.7	7	45	48	222	148
1084	Natternbach	2322	Austria	48	Grieskirchen	Grieskirchen	4	Oberösterreich	Linz	26.1	28	53.2	56	237	163
1089	Neukirchen am Walde	1630	Austria	48	Grieskirchen	Grieskirchen	4	Oberösterreich	Linz	27.7	31	54.2	54	234	161
1093	Neumarkt im Hausruckkreis	1488	Austria	48	Grieskirchen	Grieskirchen	4	Oberösterreich	Linz	11.4	12	62.7	54	225	150
1129	Peuerbach	2144	Austria	48	Grieskirchen	Grieskirchen	4	Oberösterreich	Linz	19.1	21	46.2	48	230	155
1141	Pollham	988	Austria	48	Grieskirchen	Grieskirchen	4	Oberösterreich	Linz	4.1	5	41.3	45	217	144
1153	Pötting	539	Austria	48	Grieskirchen	Grieskirchen	4	Oberösterreich	Linz	11.4	14	62.7	57	225	151
1143	Pram	1734	Austria	48	Grieskirchen	Grieskirchen	4	Oberösterreich	Linz	23	22	72	53	235	148
1174	Rottenbach	1097	Austria	48	Grieskirchen	Grieskirchen	4	Oberösterreich	Linz	12.9	12	68.2	50	231	145
1211	Sankt Agatha	2148	Austria	48	Grieskirchen	Grieskirchen	4	Oberösterreich	Linz	21.7	25	37.5	41	222	165
1217	Sankt Georgen bei Grieskirchen	1171	Austria	48	Grieskirchen	Grieskirchen	4	Oberösterreich	Linz	5.6	8	57.8	45	221	140
1242	Sankt Thomas	490	Austria	48	Grieskirchen	Grieskirchen	4	Oberösterreich	Linz	8.8	10	40.2	45	216	144
1194	Schlüßlberg	2966	Austria	48	Grieskirchen	Grieskirchen	4	Oberösterreich	Linz	4.4	7	48.5	41	211	136
1251	Steegen	1049	Austria	48	Grieskirchen	Grieskirchen	4	Oberösterreich	Linz	19.1	21	47.1	50	231	156
1265	Taufkirchen an der Trattnach	1993	Austria	48	Grieskirchen	Grieskirchen	4	Oberösterreich	Linz	8.5	9	59.8	51	223	146
1270	Tollet	911	Austria	48	Grieskirchen	Grieskirchen	4	Oberösterreich	Linz	2.1	4	54.7	49	217	144
1288	Waizenkirchen	3618	Austria	48	Grieskirchen	Grieskirchen	4	Oberösterreich	Linz	13.2	14	38.5	41	222	148
1295	Wallern an der Trattnach	2863	Austria	48	Grieskirchen	Grieskirchen	4	Oberösterreich	Linz	14.5	15	34.9	37	207	133
1298	Weibern	1611	Austria	48	Grieskirchen	Grieskirchen	4	Oberösterreich	Linz	16.2	19	60.5	47	223	147
1304	Wendling	805	Austria	48	Grieskirchen	Grieskirchen	4	Oberösterreich	Linz	14.9	19	73.5	56	236	150
936	Edlbach	646	Austria	59	Kirchdorf an der Krems	Kirchdorf an der Krems	4	Oberösterreich	Linz	34.1	30	90.4	62	253	158
980	Grünburg	3866	Austria	59	Kirchdorf an der Krems	Kirchdorf an der Krems	4	Oberösterreich	Linz	16.3	23	49	49	186	135
1000	Hinterstoder	915	Austria	59	Kirchdorf an der Krems	Kirchdorf an der Krems	4	Oberösterreich	Linz	28.4	29	85.1	61	248	157
1013	Inzersdorf im Kremstal	1870	Austria	59	Kirchdorf an der Krems	Kirchdorf an der Krems	4	Oberösterreich	Linz	4.3	5	55.5	38	218	132
1026	Kirchdorf an der Krems	4084	Austria	59	Kirchdorf an der Krems	Kirchdorf an der Krems	4	Oberösterreich	Linz	0	0	58.7	41	221	135
1032	Klaus an der Pyhrnbahn	1106	Austria	59	Kirchdorf an der Krems	Kirchdorf an der Krems	4	Oberösterreich	Linz	11.6	13	68.5	48	231	141
1036	Kremsmünster	6463	Austria	59	Kirchdorf an der Krems	Kirchdorf an der Krems	4	Oberösterreich	Linz	18.8	19	43	36	206	130
1071	Micheldorf in Oberösterreich	5858	Austria	59	Kirchdorf an der Krems	Kirchdorf an der Krems	4	Oberösterreich	Linz	3.1	6	61.7	46	224	141
1074	Molln	3603	Austria	59	Kirchdorf an der Krems	Kirchdorf an der Krems	4	Oberösterreich	Linz	18.1	21	76.8	56	197	147
1100	Nußbach	2271	Austria	59	Kirchdorf an der Krems	Kirchdorf an der Krems	4	Oberösterreich	Linz	10.9	11	54.8	44	218	138
1107	Oberschlierbach	464	Austria	59	Kirchdorf an der Krems	Kirchdorf an der Krems	4	Oberösterreich	Linz	5.5	9	64.1	50	227	145
1128	Pettenbach	4974	Austria	59	Kirchdorf an der Krems	Kirchdorf an der Krems	4	Oberösterreich	Linz	11.5	12	53.7	40	216	135
1167	Ried im Traunkreis	2650	Austria	59	Kirchdorf an der Krems	Kirchdorf an der Krems	4	Oberösterreich	Linz	16.6	13	44.8	33	208	127
1173	Rosenau am Hengstpaß	691	Austria	59	Kirchdorf an der Krems	Kirchdorf an der Krems	4	Oberösterreich	Linz	37.2	36	93.5	68	256	165
1176	Roßleithen	1865	Austria	59	Kirchdorf an der Krems	Kirchdorf an der Krems	4	Oberösterreich	Linz	34	30	90.3	62	253	168
1235	Sankt Pankraz	359	Austria	59	Kirchdorf an der Krems	Kirchdorf an der Krems	4	Oberösterreich	Linz	20.9	21	77.2	53	240	149
1192	Schlierbach	2776	Austria	59	Kirchdorf an der Krems	Kirchdorf an der Krems	4	Oberösterreich	Linz	4.4	6	59.7	44	222	139
1209	Spital am Pyhrn	2214	Austria	59	Kirchdorf an der Krems	Kirchdorf an der Krems	4	Oberösterreich	Linz	40.3	32	96.6	64	259	151
1253	Steinbach am Ziehberg	819	Austria	59	Kirchdorf an der Krems	Kirchdorf an der Krems	4	Oberösterreich	Linz	11.1	16	63.3	50	226	145
1254	Steinbach an der Steyr	1977	Austria	59	Kirchdorf an der Krems	Kirchdorf an der Krems	4	Oberösterreich	Linz	18.8	27	48.3	48	186	135
1284	Vorderstoder	778	Austria	59	Kirchdorf an der Krems	Kirchdorf an der Krems	4	Oberösterreich	Linz	33.1	34	89.9	65	253	162
1296	Wartberg an der Krems	2933	Austria	59	Kirchdorf an der Krems	Kirchdorf an der Krems	4	Oberösterreich	Linz	10.7	11	51.9	39	215	134
1312	Windischgarsten	2425	Austria	59	Kirchdorf an der Krems	Kirchdorf an der Krems	4	Oberösterreich	Linz	31.7	29	88	61	251	157
1054	Linz	190802	Austria	60	Linz (Stadt)	Linz	4	Oberösterreich	Linz	0	0	0	0	180	118
886	Allhaming	1070	Austria	52	Linz-Land	Linz	4	Oberösterreich	Linz	25.4	22	25.4	22	190	127
895	Ansfelden	15696	Austria	52	Linz-Land	Linz	4	Oberösterreich	Linz	13.8	16	13.8	16	176	116
902	Asten	6224	Austria	52	Linz-Land	Linz	4	Oberösterreich	Linz	20.6	19	20.6	19	166	107
940	Eggendorf im Traunkreis	776	Austria	52	Linz-Land	Linz	4	Oberösterreich	Linz	29.8	26	29.8	29	195	132
946	Enns	11366	Austria	52	Linz-Land	Linz	4	Oberösterreich	Linz	25.8	22	25.8	22	161	102
992	Hargelsberg	1231	Austria	52	Linz-Land	Linz	4	Oberösterreich	Linz	30.2	26	30.2	26	171	109
1006	Hofkirchen im Traunkreis	1730	Austria	52	Linz-Land	Linz	4	Oberösterreich	Linz	29.8	28	29.8	28	175	114
1011	Hörsching	5740	Austria	52	Linz-Land	Linz	4	Oberösterreich	Linz	16.8	24	16.8	24	188	131
1021	Kematen an der Krems	2511	Austria	52	Linz-Land	Linz	4	Oberösterreich	Linz	27.7	28	27.7	28	190	130
1024	Kirchberg-Thening	2301	Austria	52	Linz-Land	Linz	4	Oberösterreich	Linz	15.4	22	15.4	22	191	133
1038	Kronstorf	3147	Austria	52	Linz-Land	Linz	4	Oberösterreich	Linz	31.2	27	31.2	27	167	108
1049	Leonding	25590	Austria	52	Linz-Land	Linz	4	Oberösterreich	Linz	5.4	11	5.4	11	183	124
1212	Markt Sankt Florian	5983	Austria	52	Linz-Land	Linz	4	Oberösterreich	Linz	23.2	22	23.2	22	169	109
1087	Neuhofen an der Krems	5618	Austria	52	Linz-Land	Linz	4	Oberösterreich	Linz	23.6	23	23.6	23	186	121
1097	Niederneukirchen	1927	Austria	52	Linz-Land	Linz	4	Oberösterreich	Linz	28.5	25	28.5	25	174	112
1112	Oftering	1969	Austria	52	Linz-Land	Linz	4	Oberösterreich	Linz	17.1	23	17.1	23	191	127
1121	Pasching	6596	Austria	52	Linz-Land	Linz	4	Oberösterreich	Linz	11.3	18	11.3	18	187	124
1134	Piberbach	1848	Austria	52	Linz-Land	Linz	4	Oberösterreich	Linz	28	29	28	29	191	127
1149	Pucking	3746	Austria	52	Linz-Land	Linz	4	Oberösterreich	Linz	20.4	27	20.4	27	185	123
1226	Sankt Marien	4618	Austria	52	Linz-Land	Linz	4	Oberösterreich	Linz	23.6	24	23.6	24	179	120
1272	Traun	23745	Austria	52	Linz-Land	Linz	4	Oberösterreich	Linz	13.7	19	13.7	19	181	118
1309	Wilhering	5786	Austria	52	Linz-Land	Linz	4	Oberösterreich	Linz	8.3	10	8.3	10	192	128
885	Allerheiligen im Mühlkreis	1184	Austria	51	Perg	Perg	4	Oberösterreich	Linz	7.6	9	41.1	35	178	124
897	Arbing	1365	Austria	51	Perg	Perg	4	Oberösterreich	Linz	6.4	9	39.1	34	154	109
915	Bad Kreuzen	2320	Austria	51	Perg	Perg	4	Oberösterreich	Linz	17.9	21	53.1	50	149	107
920	Baumgartenberg	1609	Austria	51	Perg	Perg	4	Oberösterreich	Linz	11.1	13	43	38	150	105
931	Dimbach	1043	Austria	51	Perg	Perg	4	Oberösterreich	Linz	35.4	35	68.1	60	140	110
975	Grein	3025	Austria	51	Perg	Perg	4	Oberösterreich	Linz	22.8	22	55.5	48	130	99
1018	Katsdorf	2845	Austria	51	Perg	Perg	4	Oberösterreich	Linz	19.1	26	19.1	19	177	125
1031	Klam	911	Austria	51	Perg	Perg	4	Oberösterreich	Linz	14.1	17	46.8	43	147	107
1043	Langenstein	2470	Austria	51	Perg	Perg	4	Oberösterreich	Linz	14.1	16	21.8	21	169	114
1058	Luftenberg an der Donau	3884	Austria	51	Perg	Perg	4	Oberösterreich	Linz	22.8	21	14.9	16	178	118
1065	Mauthausen	4958	Austria	51	Perg	Perg	4	Oberösterreich	Linz	9.7	13	24.6	24	165	110
1073	Mitterkirchen im Machland	1698	Austria	51	Perg	Perg	4	Oberösterreich	Linz	10.7	13	41.9	38	148	108
1081	Münzbach	1726	Austria	51	Perg	Perg	4	Oberösterreich	Linz	7.3	9	42.5	38	157	116
1083	Naarn im Machlande	3536	Austria	51	Perg	Perg	4	Oberösterreich	Linz	3.9	6	32.3	31	170	115
1119	Pabneukirchen	1732	Austria	51	Perg	Perg	4	Oberösterreich	Linz	19.3	21	52.8	47	158	118
1125	Perg	7813	Austria	51	Perg	Perg	4	Oberösterreich	Linz	0	0	33.5	31	160	115
1158	Rechberg	930	Austria	51	Perg	Perg	4	Oberösterreich	Linz	13.7	18	41	38	163	130
1168	Ried in der Riedmark	4088	Austria	51	Perg	Perg	4	Oberösterreich	Linz	10.8	15	27.4	28	168	114
1215	Sankt Georgen am Walde	2097	Austria	51	Perg	Perg	4	Oberösterreich	Linz	28.8	33	62.4	54	148	117
1216	Sankt Georgen an der Gusen	3629	Austria	51	Perg	Perg	4	Oberösterreich	Linz	16.4	19	17.7	19	171	116
1232	Sankt Nikola an der Donau	749	Austria	51	Perg	Perg	4	Oberösterreich	Linz	26.8	25	59.5	50	126	94
1243	Sankt Thomas am Blasenstein	941	Austria	51	Perg	Perg	4	Oberösterreich	Linz	16.6	19	46	42	157	118
1182	Saxen	1732	Austria	51	Perg	Perg	4	Oberösterreich	Linz	13.6	13	46.3	38	147	102
1198	Schwertberg	5148	Austria	51	Perg	Perg	4	Oberösterreich	Linz	6.4	11	33	32	171	116
1290	Waldhausen im Strudengau	2901	Austria	51	Perg	Perg	4	Oberösterreich	Linz	34.9	36	67.6	61	130	103
1311	Windhaag bei Perg	1431	Austria	51	Perg	Perg	4	Oberösterreich	Linz	6.4	10	42.4	39	165	122
894	Andrichsfurt	712	Austria	57	Ried im Innkreis	Ried im Innkreis	4	Oberösterreich	Linz	6.7	7	80.6	52	243	150
896	Antiesenhofen	1086	Austria	57	Ried im Innkreis	Ried im Innkreis	4	Oberösterreich	Linz	21.2	17	92	60	255	158
910	Aurolzmünster	2913	Austria	57	Ried im Innkreis	Ried im Innkreis	4	Oberösterreich	Linz	5.8	7	83.8	57	247	155
934	Eberschwang	3382	Austria	57	Ried im Innkreis	Ried im Innkreis	4	Oberösterreich	Linz	10.3	12	74.6	51	237	149
943	Eitzing	723	Austria	57	Ried im Innkreis	Ried im Innkreis	4	Oberösterreich	Linz	8	9	86	60	249	158
967	Geiersberg	546	Austria	57	Ried im Innkreis	Ried im Innkreis	4	Oberösterreich	Linz	8.9	9	69.4	47	232	145
968	Geinberg	1393	Austria	57	Ried im Innkreis	Ried im Innkreis	4	Oberösterreich	Linz	21.6	22	102	68	265	167
983	Gurten	1175	Austria	57	Ried im Innkreis	Ried im Innkreis	4	Oberösterreich	Linz	15.2	15	91.7	66	254	176
1007	Hohenzell	2045	Austria	57	Ried im Innkreis	Ried im Innkreis	4	Oberösterreich	Linz	4.7	6	73.2	50	236	147
1025	Kirchdorf am Inn	607	Austria	57	Ried im Innkreis	Ried im Innkreis	4	Oberösterreich	Linz	29.5	25	100	67	263	166
1028	Kirchheim im Innkreis	709	Austria	57	Ried im Innkreis	Ried im Innkreis	4	Oberösterreich	Linz	13	12	89.5	63	252	161
1042	Lambrechten	1302	Austria	57	Ried im Innkreis	Ried im Innkreis	4	Oberösterreich	Linz	17.5	18	91.4	64	254	162
1056	Lohnsburg am Kobernaußerwald	2202	Austria	57	Ried im Innkreis	Ried im Innkreis	4	Oberösterreich	Linz	11.7	15	91.2	66	254	165
1068	Mehrnbach	2321	Austria	57	Ried im Innkreis	Ried im Innkreis	4	Oberösterreich	Linz	6.6	6	83.1	57	246	155
1069	Mettmach	2435	Austria	57	Ried im Innkreis	Ried im Innkreis	4	Oberösterreich	Linz	14.3	19	93.8	69	257	168
1079	Mörschwang	311	Austria	57	Ried im Innkreis	Ried im Innkreis	4	Oberösterreich	Linz	24.6	20	95.4	62	258	160
1080	Mühlheim am Inn	628	Austria	57	Ried im Innkreis	Ried im Innkreis	4	Oberösterreich	Linz	35.1	28	106	70	269	168
1088	Neuhofen im Innkreis	2220	Austria	57	Ried im Innkreis	Ried im Innkreis	4	Oberösterreich	Linz	3.5	6	83.7	58	246	156
1104	Obernberg am Inn	1458	Austria	57	Ried im Innkreis	Ried im Innkreis	4	Oberösterreich	Linz	24.5	21	95.3	63	258	161
1114	Ort im Innkreis	1222	Austria	57	Ried im Innkreis	Ried im Innkreis	4	Oberösterreich	Linz	18.3	15	89.1	57	252	155
1122	Pattigham	882	Austria	57	Ried im Innkreis	Ried im Innkreis	4	Oberösterreich	Linz	7.8	11	81.7	59	244	156
1127	Peterskirchen	681	Austria	57	Ried im Innkreis	Ried im Innkreis	4	Oberösterreich	Linz	6.2	8	82.5	55	245	153
1145	Pramet	1027	Austria	57	Ried im Innkreis	Ried im Innkreis	4	Oberösterreich	Linz	9.6	12	80.6	57	243	155
1164	Reichersberg	1457	Austria	57	Ried im Innkreis	Ried im Innkreis	4	Oberösterreich	Linz	22.1	18	92.9	61	256	158
1166	Ried im Innkreis	11396	Austria	57	Ried im Innkreis	Ried im Innkreis	4	Oberösterreich	Linz	0	0	80.5	53	243	151
1218	Sankt Georgen bei Obernberg am Inn	591	Austria	57	Ried im Innkreis	Ried im Innkreis	4	Oberösterreich	Linz	18.2	19	97.1	63	260	160
1227	Sankt Marienkirchen am Hausruck	836	Austria	57	Ried im Innkreis	Ried im Innkreis	4	Oberösterreich	Linz	9	8	71.1	47	234	145
1230	Sankt Martin im Innkreis	1776	Austria	57	Ried im Innkreis	Ried im Innkreis	4	Oberösterreich	Linz	11.1	12	91.3	59	254	156
1204	Senftenbach	737	Austria	57	Ried im Innkreis	Ried im Innkreis	4	Oberösterreich	Linz	8.9	10	86.9	60	250	157
1189	Schildorn	1102	Austria	57	Ried im Innkreis	Ried im Innkreis	4	Oberösterreich	Linz	11.6	15	82.7	60	245	157
1262	Taiskirchen im Innkreis	2437	Austria	57	Ried im Innkreis	Ried im Innkreis	4	Oberösterreich	Linz	10.7	12	77.4	58	240	155
1275	Tumeltsham	1516	Austria	57	Ried im Innkreis	Ried im Innkreis	4	Oberösterreich	Linz	2.2	3	78	50	241	148
1281	Utzenaich	1534	Austria	57	Ried im Innkreis	Ried im Innkreis	4	Oberösterreich	Linz	9.6	11	87.6	61	250	159
1294	Waldzell	2084	Austria	57	Ried im Innkreis	Ried im Innkreis	4	Oberösterreich	Linz	11.9	14	86.2	64	249	161
1299	Weilbach	625	Austria	57	Ried im Innkreis	Ried im Innkreis	4	Oberösterreich	Linz	13.5	16	91.5	66	254	164
1313	Wippenham	525	Austria	57	Ried im Innkreis	Ried im Innkreis	4	Oberösterreich	Linz	12.8	15	89.3	65	252	162
878	Afiesl	410	Austria	46	Rohrbach	Rohrbach	4	Oberösterreich	Linz	15.4	18	45.7	48	231	160
879	Ahorn	492	Austria	46	Rohrbach	Rohrbach	4	Oberösterreich	Linz	21.6	25	35.2	43	221	155
881	Aigen im Mühlkreis	1926	Austria	46	Rohrbach	Rohrbach	4	Oberösterreich	Linz	11.4	13	54.4	47	239	165
888	Altenfelden	2145	Austria	46	Rohrbach	Rohrbach	4	Oberösterreich	Linz	12.4	12	33.9	30	218	147
898	Arnreit	1142	Austria	46	Rohrbach	Rohrbach	4	Oberösterreich	Linz	6.1	7	38.6	33	223	150
906	Atzesberg	455	Austria	46	Rohrbach	Rohrbach	4	Oberösterreich	Linz	13.1	23	48.1	46	233	163
907	Auberg	592	Austria	46	Rohrbach	Rohrbach	4	Oberösterreich	Linz	8.2	13	44.9	44	229	162
921	Berg bei Rohrbach	2540	Austria	46	Rohrbach	Rohrbach	4	Oberösterreich	Linz	0.95	3	45.6	42	230	159
994	Haslach an der Mühl	2551	Austria	46	Rohrbach	Rohrbach	4	Oberösterreich	Linz	6.5	8	49.9	42	234	159
996	Helfenberg	962	Austria	46	Rohrbach	Rohrbach	4	Oberösterreich	Linz	17.2	17	43	44	228	156
1005	Hofkirchen im Mühlkreis	1445	Austria	46	Rohrbach	Rohrbach	4	Oberösterreich	Linz	24.7	23	49.3	43	234	160
1010	Hörbich	417	Austria	46	Rohrbach	Rohrbach	4	Oberösterreich	Linz	10.8	17	43.2	39	228	156
1015	Julbach	1584	Austria	46	Rohrbach	Rohrbach	4	Oberösterreich	Linz	17	22	60	56	244	174
1023	Kirchberg ob der Donau	1059	Austria	46	Rohrbach	Rohrbach	4	Oberösterreich	Linz	18.1	21	37.9	39	222	156
1030	Klaffer am Hochficht	1302	Austria	46	Rohrbach	Rohrbach	4	Oberösterreich	Linz	19.9	20	62.8	55	247	173
1033	Kleinzell im Mühlkreis	1473	Austria	46	Rohrbach	Rohrbach	4	Oberösterreich	Linz	16.3	17	31.4	30	216	148
1034	Kollerschlag	1509	Austria	46	Rohrbach	Rohrbach	4	Oberösterreich	Linz	17.5	19	52.8	52	237	170
1046	Lembach im Mühlkreis	1560	Austria	46	Rohrbach	Rohrbach	4	Oberösterreich	Linz	17.2	16	41.8	36	226	154
1051	Lichtenau im Mühlkreis	521	Austria	46	Rohrbach	Rohrbach	4	Oberösterreich	Linz	8.1	11	51.5	45	236	163
1085	Nebelberg	618	Austria	46	Rohrbach	Rohrbach	4	Oberösterreich	Linz	15.9	18	58.8	53	243	171
1086	Neufelden	1275	Austria	46	Rohrbach	Rohrbach	4	Oberösterreich	Linz	13	13	34.4	31	219	148
1095	Neustift im Mühlkreis	1459	Austria	46	Rohrbach	Rohrbach	4	Oberösterreich	Linz	31.1	35	55.9	53	240	172
1096	Niederkappel	977	Austria	46	Rohrbach	Rohrbach	4	Oberösterreich	Linz	23.6	23	48.2	43	233	161
1099	Niederwaldkirchen	1761	Austria	46	Rohrbach	Rohrbach	4	Oberösterreich	Linz	21.1	21	30.9	30	215	147
1103	Oberkappel	730	Austria	46	Rohrbach	Rohrbach	4	Oberösterreich	Linz	26.8	28	55	50	239	168
1110	Oepping	1545	Austria	46	Rohrbach	Rohrbach	4	Oberösterreich	Linz	6	7	49	42	233	160
1123	Peilstein im Mühlviertel	1593	Austria	46	Rohrbach	Rohrbach	4	Oberösterreich	Linz	11.1	11	54.1	45	239	164
1133	Pfarrkirchen im Mühlkreis	1516	Austria	46	Rohrbach	Rohrbach	4	Oberösterreich	Linz	24.3	23	48.9	43	233	161
1151	Putzleinsdorf	1550	Austria	46	Rohrbach	Rohrbach	4	Oberösterreich	Linz	19.5	18	44.1	38	229	155
1171	Rohrbach in Oberösterreich	2479	Austria	46	Rohrbach	Rohrbach	4	Oberösterreich	Linz	0	0	44.7	39	229	156
1222	Sankt Johann am Wimberg	1004	Austria	46	Rohrbach	Rohrbach	4	Oberösterreich	Linz	19.2	25	34.6	35	219	153
1231	Sankt Martin im Mühlkreis	3622	Austria	46	Rohrbach	Rohrbach	4	Oberösterreich	Linz	22.6	22	24.8	25	209	142
1234	Sankt Oswald bei Haslach	495	Austria	46	Rohrbach	Rohrbach	4	Oberösterreich	Linz	11.5	16	54.9	50	239	169
1238	Sankt Peter am Wimberg	1747	Austria	46	Rohrbach	Rohrbach	4	Oberösterreich	Linz	14.4	19	35.2	32	220	150
1241	Sankt Stefan am Walde	809	Austria	46	Rohrbach	Rohrbach	4	Oberösterreich	Linz	12.3	16	55.7	51	234	165
1245	Sankt Ulrich im Mühlkreis	672	Austria	46	Rohrbach	Rohrbach	4	Oberösterreich	Linz	17.5	18	30.9	30	215	147
1247	Sankt Veit im Mühlkreis	1192	Austria	46	Rohrbach	Rohrbach	4	Oberösterreich	Linz	24	31	26.7	32	213	148
1180	Sarleinsbach	2240	Austria	46	Rohrbach	Rohrbach	4	Oberösterreich	Linz	11.9	15	43	39	227	158
1193	Schlägl	1299	Austria	46	Rohrbach	Rohrbach	4	Oberösterreich	Linz	10.4	11	53.4	45	238	164
1201	Schönegg	518	Austria	46	Rohrbach	Rohrbach	4	Oberösterreich	Linz	25.5	27	39.9	44	225	156
1197	Schwarzenberg am Böhmerwald	629	Austria	46	Rohrbach	Rohrbach	4	Oberösterreich	Linz	26.5	28	69.5	62	254	181
1276	Ulrichsberg	2962	Austria	46	Rohrbach	Rohrbach	4	Oberösterreich	Linz	16.7	16	59.7	50	244	168
891	Altschwendt	666	Austria	55	Schärding	Schärding	4	Oberösterreich	Linz	29.2	26	54.6	56	232	152
893	Andorf	5066	Austria	55	Schärding	Schärding	4	Oberösterreich	Linz	18	14	62.5	62	246	160
925	Brunnenthal	1980	Austria	55	Schärding	Schärding	4	Oberösterreich	Linz	2.8	5	81.7	75	272	170
929	Diersbach	1613	Austria	55	Schärding	Schärding	4	Oberösterreich	Linz	16.3	16	64.9	66	252	169
932	Dorf an der Pram	1032	Austria	55	Schärding	Schärding	4	Oberösterreich	Linz	28.8	24	73.5	59	236	155
941	Eggerding	1245	Austria	55	Schärding	Schärding	4	Oberösterreich	Linz	19.3	16	94.7	62	257	159
944	Engelhartszell	983	Austria	55	Schärding	Schärding	4	Oberösterreich	Linz	32.2	32	52.4	47	237	165
947	Enzenkirchen	1779	Austria	55	Schärding	Schärding	4	Oberösterreich	Linz	24	23	60.5	61	246	165
949	Esternberg	2909	Austria	55	Schärding	Schärding	4	Oberösterreich	Linz	19.9	21	73.1	66	258	187
958	Freinberg	1476	Austria	55	Schärding	Schärding	4	Oberösterreich	Linz	17.2	22	77.8	70	293	186
1035	Kopfing im Innkreis	1966	Austria	55	Schärding	Schärding	4	Oberösterreich	Linz	23.9	26	66.4	61	246	169
1066	Mayrhof	294	Austria	55	Schärding	Schärding	4	Oberösterreich	Linz	18.7	15	96.6	65	259	162
1082	Münzkirchen	2559	Austria	55	Schärding	Schärding	4	Oberösterreich	Linz	11.4	12	72.7	66	281	177
1155	Raab	2271	Austria	55	Schärding	Schärding	4	Oberösterreich	Linz	28.3	22	56.4	56	240	157
1156	Rainbach im Innkreis	1518	Austria	55	Schärding	Schärding	4	Oberösterreich	Linz	8.8	12	72.3	73	260	175
1169	Riedau	1969	Austria	55	Schärding	Schärding	4	Oberösterreich	Linz	25.7	21	70.4	56	233	152
1210	Sankt Aegidi	1606	Austria	55	Schärding	Schärding	4	Oberösterreich	Linz	27.1	29	57.8	54	242	173
1213	Sankt Florian am Inn	3100	Austria	55	Schärding	Schärding	4	Oberösterreich	Linz	3.8	4	103	66	266	162
1229	Sankt Marienkirchen bei Schärding	1845	Austria	55	Schärding	Schärding	4	Oberösterreich	Linz	11	12	99.1	63	262	159
1240	Sankt Roman	1759	Austria	55	Schärding	Schärding	4	Oberösterreich	Linz	15	16	69	62	254	183
1248	Sankt Willibald	1129	Austria	55	Schärding	Schärding	4	Oberösterreich	Linz	26.2	24	53.2	53	237	159
1184	Schardenberg	2299	Austria	55	Schärding	Schärding	4	Oberösterreich	Linz	8.8	12	80.3	74	278	178
1199	Schärding	4887	Austria	55	Schärding	Schärding	4	Oberösterreich	Linz	0	0	107	69	269	165
1206	Sigharting	799	Austria	55	Schärding	Schärding	4	Oberösterreich	Linz	18	16	61.4	60	249	164
1261	Suben	1415	Austria	55	Schärding	Schärding	4	Oberösterreich	Linz	7.6	8	99.5	63	262	159
1264	Taufkirchen an der Pram	2925	Austria	55	Schärding	Schärding	4	Oberösterreich	Linz	12.9	11	66.5	66	255	167
1282	Vichtenstein	699	Austria	55	Schärding	Schärding	4	Oberösterreich	Linz	22.8	26	64.1	60	249	180
1292	Waldkirchen am Wesen	1215	Austria	55	Schärding	Schärding	4	Oberösterreich	Linz	43.9	45	47.6	45	232	163
1306	Wernstein am Inn	1545	Austria	55	Schärding	Schärding	4	Oberösterreich	Linz	6.5	9	82.6	80	276	175
1318	Zell an der Pram	2016	Austria	55	Schärding	Schärding	4	Oberösterreich	Linz	23.8	19	72.6	57	235	153
1257	Steyr	38215	Austria	61	Steyr (Stadt)	Steyr	4	Oberösterreich	Linz	0	0	41.7	34	167	112
877	Adlwang	1682	Austria	45	Steyr-Land	Steyr	4	Oberösterreich	Linz	21.8	21	42.2	42	188	131
900	Aschach an der Steyr	2213	Austria	45	Steyr-Land	Steyr	4	Oberösterreich	Linz	10	15	43.3	45	174	122
913	Bad Hall	4783	Austria	45	Steyr-Land	Steyr	4	Oberösterreich	Linz	18.2	17	36.6	36	185	127
930	Dietach	2974	Austria	45	Steyr-Land	Steyr	4	Oberösterreich	Linz	5.5	8	37.7	31	178	114
960	Gaflenz	1856	Austria	45	Steyr-Land	Steyr	4	Oberösterreich	Linz	39.9	47	82.2	65	161	115
964	Garsten	6694	Austria	45	Steyr-Land	Steyr	4	Oberösterreich	Linz	6.3	10	47.7	42	170	118
977	Großraming	2688	Austria	45	Steyr-Land	Steyr	4	Oberösterreich	Linz	35.5	33	76.9	65	173	132
1045	Laussa	1278	Austria	45	Steyr-Land	Steyr	4	Oberösterreich	Linz	27	26	68.4	58	191	133
1057	Losenstein	1634	Austria	45	Steyr-Land	Steyr	4	Oberösterreich	Linz	23.5	21	64.9	54	187	129
1061	Maria Neustift	1633	Austria	45	Steyr-Land	Steyr	4	Oberösterreich	Linz	23.1	26	63.4	55	162	119
1132	Pfarrkirchen bei Bad Hall	2141	Austria	45	Steyr-Land	Steyr	4	Oberösterreich	Linz	19.9	21	38.2	39	186	132
1165	Reichraming	1801	Austria	45	Steyr-Land	Steyr	4	Oberösterreich	Linz	28.8	27	70.2	60	193	135
1170	Rohr im Kremstal	1209	Austria	45	Steyr-Land	Steyr	4	Oberösterreich	Linz	21.9	22	33.3	33	196	129
1244	Sankt Ulrich bei Steyr	3002	Austria	45	Steyr-Land	Steyr	4	Oberösterreich	Linz	5.4	8	46.8	40	169	116
1188	Schiedlberg	1241	Austria	45	Steyr-Land	Steyr	4	Oberösterreich	Linz	18.8	18	29.4	29	189	125
1205	Sierning	9133	Austria	45	Steyr-Land	Steyr	4	Oberösterreich	Linz	10	12	36.1	35	176	124
1266	Ternberg	3303	Austria	45	Steyr-Land	Steyr	4	Oberösterreich	Linz	15.9	15	57.3	47	180	123
1293	Waldneukirchen	2244	Austria	45	Steyr-Land	Steyr	4	Oberösterreich	Linz	18.2	18	43.5	43	185	130
1307	Weyer	4233	Austria	45	Steyr-Land	Steyr	4	Oberösterreich	Linz	48.1	45	89.7	73	169	126
1314	Wolfern	3009	Austria	45	Steyr-Land	Steyr	4	Oberösterreich	Linz	6.7	7	34.3	33	173	120
883	Alberndorf in der Riedmark	3875	Austria	49	Urfahr-Umgebung	Linz	4	Oberösterreich	Linz	21.1	23	21.1	23	205	132
887	Altenberg bei Linz	4387	Austria	49	Urfahr-Umgebung	Linz	4	Oberösterreich	Linz	12.1	18	12.1	18	196	128
916	Bad Leonfelden	4084	Austria	49	Urfahr-Umgebung	Linz	4	Oberösterreich	Linz	28.2	32	28.2	32	214	143
942	Eidenberg	2041	Austria	49	Urfahr-Umgebung	Linz	4	Oberösterreich	Linz	14.2	20	14.2	20	201	135
945	Engerwitzdorf	8528	Austria	49	Urfahr-Umgebung	Linz	4	Oberösterreich	Linz	15.2	13	15.2	13	200	123
950	Feldkirchen an der Donau	5138	Austria	49	Urfahr-Umgebung	Linz	4	Oberösterreich	Linz	21.6	23	21.6	23	206	140
961	Gallneukirchen	6192	Austria	49	Urfahr-Umgebung	Linz	4	Oberösterreich	Linz	14.3	15	14.3	15	199	125
972	Goldwörth	931	Austria	49	Urfahr-Umgebung	Linz	4	Oberösterreich	Linz	16.6	19	16.6	19	201	135
974	Gramastetten	4751	Austria	49	Urfahr-Umgebung	Linz	4	Oberösterreich	Linz	14.1	18	14.1	18	200	133
987	Haibach im Mühlkreis	860	Austria	49	Urfahr-Umgebung	Linz	4	Oberösterreich	Linz	21.7	30	21.7	30	207	140
997	Hellmonsödt	2166	Austria	49	Urfahr-Umgebung	Linz	4	Oberösterreich	Linz	15.9	21	15.9	21	201	131
999	Herzogsdorf	2435	Austria	49	Urfahr-Umgebung	Linz	4	Oberösterreich	Linz	25.9	28	25.9	28	210	145
1029	Kirchschlag bei Linz	2035	Austria	49	Urfahr-Umgebung	Linz	4	Oberösterreich	Linz	15.3	21	15.3	21	201	132
1052	Lichtenberg	2587	Austria	49	Urfahr-Umgebung	Linz	4	Oberösterreich	Linz	8	14	8	14	193	130
1106	Oberneukirchen	3162	Austria	49	Urfahr-Umgebung	Linz	4	Oberösterreich	Linz	24.5	30	24.5	30	210	140
1117	Ottensheim	4521	Austria	49	Urfahr-Umgebung	Linz	4	Oberösterreich	Linz	10.6	13	10.6	13	195	130
1116	Ottenschlag im Mühlkreis	512	Austria	49	Urfahr-Umgebung	Linz	4	Oberösterreich	Linz	25.6	32	25.6	32	211	142
1147	Puchenau	4444	Austria	49	Urfahr-Umgebung	Linz	4	Oberösterreich	Linz	5.3	8	5.3	8	190	124
1162	Reichenau im Mühlkreis	1239	Austria	49	Urfahr-Umgebung	Linz	4	Oberösterreich	Linz	21.1	27	21.1	27	207	137
1163	Reichenthal	1480	Austria	49	Urfahr-Umgebung	Linz	4	Oberösterreich	Linz	37.1	40	37.1	40	223	151
1220	Sankt Gotthard im Mühlkreis	1277	Austria	49	Urfahr-Umgebung	Linz	4	Oberösterreich	Linz	16.3	21	16.3	21	201	137
1187	Schenkenfelden	1534	Austria	49	Urfahr-Umgebung	Linz	4	Oberösterreich	Linz	26.3	34	26.3	34	212	145
1208	Sonnberg im Mühlkreis	859	Austria	49	Urfahr-Umgebung	Linz	4	Oberösterreich	Linz	20.1	29	20.1	29	206	139
1258	Steyregg	4777	Austria	49	Urfahr-Umgebung	Linz	4	Oberösterreich	Linz	11.3	13	11.3	13	177	117
1285	Vorderweißenbach	2046	Austria	49	Urfahr-Umgebung	Linz	4	Oberösterreich	Linz	35.1	39	35.1	39	221	150
1291	Walding	3904	Austria	49	Urfahr-Umgebung	Linz	4	Oberösterreich	Linz	12.7	16	12.7	16	197	132
1319	Zwettl an der Rodl	1726	Austria	49	Urfahr-Umgebung	Linz	4	Oberösterreich	Linz	20.1	24	20.1	24	206	134
892	Ampflwang im Hausruckwald	3453	Austria	56	Vöcklabruck	Vöcklabruck	4	Oberösterreich	Linz	15	17	84.3	62	247	155
903	Attersee	1584	Austria	56	Vöcklabruck	Vöcklabruck	4	Oberösterreich	Linz	21.6	19	87.4	52	250	146
904	Attnang-Puchheim	8878	Austria	56	Vöcklabruck	Vöcklabruck	4	Oberösterreich	Linz	5.7	7	72.1	49	235	143
905	Atzbach	1171	Austria	56	Vöcklabruck	Vöcklabruck	4	Oberösterreich	Linz	19.6	21	74.7	55	237	149
909	Aurach am Hongar	1603	Austria	56	Vöcklabruck	Vöcklabruck	4	Oberösterreich	Linz	9.2	11	74.4	49	237	142
922	Berg im Attergau	1006	Austria	56	Vöcklabruck	Vöcklabruck	4	Oberösterreich	Linz	17.2	21	87.8	55	251	149
928	Desselbrunn	1692	Austria	56	Vöcklabruck	Vöcklabruck	4	Oberösterreich	Linz	10.1	15	63.3	43	226	136
953	Fornach	935	Austria	56	Vöcklabruck	Vöcklabruck	4	Oberösterreich	Linz	20	21	101	66	263	161
955	Frankenburg am Hausruck	4804	Austria	56	Vöcklabruck	Vöcklabruck	4	Oberösterreich	Linz	20.2	19	97.5	64	260	159
956	Frankenmarkt	3507	Austria	56	Vöcklabruck	Vöcklabruck	4	Oberösterreich	Linz	18.8	18	97.5	62	260	157
963	Gampern	2705	Austria	56	Vöcklabruck	Vöcklabruck	4	Oberösterreich	Linz	10.8	11	84.6	53	247	147
1012	Innerschwand	1111	Austria	56	Vöcklabruck	Vöcklabruck	4	Oberösterreich	Linz	36.3	29	102	62	265	157
1048	Lenzing	4981	Austria	56	Vöcklabruck	Vöcklabruck	4	Oberösterreich	Linz	5.9	7	80.9	49	244	143
1059	Manning	807	Austria	56	Vöcklabruck	Vöcklabruck	4	Oberösterreich	Linz	15.2	17	69.4	55	232	148
1075	Mondsee	3331	Austria	56	Vöcklabruck	Vöcklabruck	4	Oberösterreich	Linz	41.6	27	107	60	270	155
1091	Neukirchen an der Vöckla	2481	Austria	56	Vöcklabruck	Vöcklabruck	4	Oberösterreich	Linz	12	13	86.9	62	250	156
1098	Niederthalheim	1027	Austria	56	Vöcklabruck	Vöcklabruck	4	Oberösterreich	Linz	17	17	66.6	48	229	140
1101	Nußdorf am Attersee	1100	Austria	56	Vöcklabruck	Vöcklabruck	4	Oberösterreich	Linz	21	25	91.5	56	254	151
1102	Oberhofen am Irrsee	1493	Austria	56	Vöcklabruck	Vöcklabruck	4	Oberösterreich	Linz	37.7	34	118	69	281	165
1105	Oberndorf bei Schwanenstadt	1410	Austria	56	Vöcklabruck	Vöcklabruck	4	Oberösterreich	Linz	11.3	13	67.3	48	230	141
1109	Oberwang	1595	Austria	56	Vöcklabruck	Vöcklabruck	4	Oberösterreich	Linz	31.9	24	97.7	57	260	151
1118	Ottnang am Hausruck	3853	Austria	56	Vöcklabruck	Vöcklabruck	4	Oberösterreich	Linz	12.4	13	69.6	53	232	147
1130	Pfaffing	1410	Austria	56	Vöcklabruck	Vöcklabruck	4	Oberösterreich	Linz	17.2	19	99.6	65	262	160
1137	Pilsbach	625	Austria	56	Vöcklabruck	Vöcklabruck	4	Oberösterreich	Linz	5	10	77.5	57	240	150
1140	Pitzenberg	496	Austria	56	Vöcklabruck	Vöcklabruck	4	Oberösterreich	Linz	16.7	20	71.8	54	235	149
1152	Pöndorf	2277	Austria	56	Vöcklabruck	Vöcklabruck	4	Oberösterreich	Linz	23.7	22	102	66	265	162
1154	Pühret	592	Austria	56	Vöcklabruck	Vöcklabruck	4	Oberösterreich	Linz	8.5	13	71.1	52	234	146
1148	Puchkirchen am Trattberg	963	Austria	56	Vöcklabruck	Vöcklabruck	4	Oberösterreich	Linz	10.1	13	85	62	248	156
1159	Redleiten	494	Austria	56	Vöcklabruck	Vöcklabruck	4	Oberösterreich	Linz	24	24	90	68	253	163
1160	Redlham	1480	Austria	56	Vöcklabruck	Vöcklabruck	4	Oberösterreich	Linz	8.5	11	67.7	49	230	143
1161	Regau	6265	Austria	56	Vöcklabruck	Vöcklabruck	4	Oberösterreich	Linz	3.5	5	71.4	45	234	140
1178	Rüstorf	1966	Austria	56	Vöcklabruck	Vöcklabruck	4	Oberösterreich	Linz	13.7	15	64.4	43	227	137
1177	Rutzenham	253	Austria	56	Vöcklabruck	Vöcklabruck	4	Oberösterreich	Linz	15.7	16	70.8	50	234	145
1219	Sankt Georgen im Attergau	4172	Austria	56	Vöcklabruck	Vöcklabruck	4	Oberösterreich	Linz	21.1	19	87.1	53	250	147
1225	Sankt Lorenz	2335	Austria	56	Vöcklabruck	Vöcklabruck	4	Oberösterreich	Linz	44.6	32	110	65	273	160
1203	Seewalchen am Attersee	5322	Austria	56	Vöcklabruck	Vöcklabruck	4	Oberösterreich	Linz	10.3	12	78.5	48	241	141
1190	Schlatt	1318	Austria	56	Vöcklabruck	Vöcklabruck	4	Oberösterreich	Linz	14.2	17	69.8	50	233	144
1202	Schörfling am Attersee	3217	Austria	56	Vöcklabruck	Vöcklabruck	4	Oberösterreich	Linz	10.4	13	75.6	46	238	140
1196	Schwanenstadt	4120	Austria	56	Vöcklabruck	Vöcklabruck	4	Oberösterreich	Linz	11.6	13	66.2	46	229	150
1252	Steinbach am Attersee	855	Austria	56	Vöcklabruck	Vöcklabruck	4	Oberösterreich	Linz	24.1	27	90.7	61	253	156
1259	Straß im Attergau	1480	Austria	56	Vöcklabruck	Vöcklabruck	4	Oberösterreich	Linz	24.4	23	92.4	57	255	151
1268	Tiefgraben	3739	Austria	56	Vöcklabruck	Vöcklabruck	4	Oberösterreich	Linz	44.2	32	110	65	273	160
1269	Timelkam	5953	Austria	56	Vöcklabruck	Vöcklabruck	4	Oberösterreich	Linz	4	6	78.9	55	242	149
1277	Ungenach	1421	Austria	56	Vöcklabruck	Vöcklabruck	4	Oberösterreich	Linz	7.3	9	81	55	244	150
1278	Unterach am Attersee	1440	Austria	56	Vöcklabruck	Vöcklabruck	4	Oberösterreich	Linz	31.4	35	102	66	265	161
1286	Vöcklabruck	11917	Austria	56	Vöcklabruck	Vöcklabruck	4	Oberösterreich	Linz	0	0	74.9	49	238	143
1287	Vöcklamarkt	4761	Austria	56	Vöcklabruck	Vöcklabruck	4	Oberösterreich	Linz	14.9	16	97.3	61	260	156
1301	Weißenkirchen im Attergau	931	Austria	56	Vöcklabruck	Vöcklabruck	4	Oberösterreich	Linz	23.7	23	93.5	58	256	153
1308	Weyregg am Attersee	1492	Austria	56	Vöcklabruck	Vöcklabruck	4	Oberösterreich	Linz	15.3	17	82	52	245	146
1315	Wolfsegg am Hausruck	2025	Austria	56	Vöcklabruck	Vöcklabruck	4	Oberösterreich	Linz	15.2	18	66.8	50	230	143
1316	Zell am Moos	1528	Austria	56	Vöcklabruck	Vöcklabruck	4	Oberösterreich	Linz	46.5	32	112	64	275	158
1317	Zell am Pettenfirst	1146	Austria	56	Vöcklabruck	Vöcklabruck	4	Oberösterreich	Linz	11.1	13	84.8	59	248	155
1303	Wels	58709	Austria	62	Wels (Stadt)	Wels	4	Oberösterreich	Linz	0	0	34.7	31	197	124
880	Aichkirchen	551	Austria	47	Wels-Land	Wels	4	Oberösterreich	Linz	23.6	32	59.3	51	222	144
918	Bad Wimsbach-Neydharting	2433	Austria	47	Wels-Land	Wels	4	Oberösterreich	Linz	23	23	55.9	39	219	133
911	Bachmanning	664	Austria	47	Wels-Land	Wels	4	Oberösterreich	Linz	24.7	25	56.5	46	219	139
926	Buchkirchen	4035	Austria	47	Wels-Land	Wels	4	Oberösterreich	Linz	8.1	10	40.2	33	203	126
935	Eberstalzell	2345	Austria	47	Wels-Land	Wels	4	Oberösterreich	Linz	18.3	17	43.6	31	206	124
937	Edt bei Lambach	2021	Austria	47	Wels-Land	Wels	4	Oberösterreich	Linz	15.9	24	51.5	43	214	136
952	Fischlham	1319	Austria	47	Wels-Land	Wels	4	Oberösterreich	Linz	13.6	17	45.4	35	208	128
982	Gunskirchen	5692	Austria	47	Wels-Land	Wels	4	Oberösterreich	Linz	8.1	14	43.7	34	206	126
1008	Holzhausen	784	Austria	47	Wels-Land	Wels	4	Oberösterreich	Linz	9.8	15	20.9	30	197	124
1037	Krenglbach	2983	Austria	47	Wels-Land	Wels	4	Oberösterreich	Linz	9.1	11	41.2	32	204	125
1041	Lambach	3357	Austria	47	Wels-Land	Wels	4	Oberösterreich	Linz	15.8	21	51.4	41	214	134
1060	Marchtrenk	12354	Austria	47	Wels-Land	Wels	4	Oberösterreich	Linz	7.1	9	20.8	27	192	127
1092	Neukirchen bei Lambach	884	Austria	47	Wels-Land	Wels	4	Oberösterreich	Linz	21.2	29	56.9	48	220	142
1111	Offenhausen	1608	Austria	47	Wels-Land	Wels	4	Oberösterreich	Linz	20.3	20	52	41	215	135
1124	Pennewang	880	Austria	47	Wels-Land	Wels	4	Oberösterreich	Linz	17.9	24	53.5	44	216	137
1135	Pichl bei Wels	2799	Austria	47	Wels-Land	Wels	4	Oberösterreich	Linz	13.7	12	45.5	34	208	127
1181	Sattledt	2411	Austria	47	Wels-Land	Wels	4	Oberösterreich	Linz	11.7	12	37	27	200	120
1191	Schleißheim	1236	Austria	47	Wels-Land	Wels	4	Oberösterreich	Linz	5	7	31.6	28	194	122
1207	Sipbachzell	1800	Austria	47	Wels-Land	Wels	4	Oberösterreich	Linz	11	12	34.7	31	197	125
1250	Stadl-Paura	4933	Austria	47	Wels-Land	Wels	4	Oberösterreich	Linz	18.4	27	54.1	46	217	140
1255	Steinerkirchen an der Traun	2346	Austria	47	Wels-Land	Wels	4	Oberösterreich	Linz	18.1	18	44.2	34	207	128
1256	Steinhaus	1876	Austria	47	Wels-Land	Wels	4	Oberösterreich	Linz	8	10	43	33	206	127
1267	Thalheim bei Wels	5499	Austria	47	Wels-Land	Wels	4	Oberösterreich	Linz	3	6	35.4	33	198	127
1302	Weißkirchen an der Traun	3151	Austria	47	Wels-Land	Wels	4	Oberösterreich	Linz	10.3	11	28	24	191	125
1321	Abtenau	5777	Austria	63	Hallein	Hallein	5	Salzburg	Salzburg	31.9	25	57.2	42	348	205
1322	Adnet	3477	Austria	63	Hallein	Hallein	5	Salzburg	Salzburg	4.2	6	30.8	25	303	183
1325	Annaberg-Lungötz	2282	Austria	63	Hallein	Hallein	5	Salzburg	Salzburg	57.6	47	82.8	64	373	227
1327	Bad Vigaun	2011	Austria	63	Hallein	Hallein	5	Salzburg	Salzburg	3.7	7	31.8	28	322	190
1351	Golling an der Salzach	4102	Austria	63	Hallein	Hallein	5	Salzburg	Salzburg	12.7	12	38	29	328	191
1357	Hallein	20005	Austria	63	Hallein	Hallein	5	Salzburg	Salzburg	0	0	29.1	24	320	188
1369	Krispl	863	Austria	63	Hallein	Hallein	5	Salzburg	Salzburg	12.4	15	29.7	34	304	185
1370	Kuchl	6819	Austria	63	Hallein	Hallein	5	Salzburg	Salzburg	9.2	8	34.5	25	325	187
1389	Oberalm	4239	Austria	63	Hallein	Hallein	5	Salzburg	Salzburg	2.3	4	14.5	22	316	185
1395	Puch bei Hallein	4457	Austria	63	Hallein	Hallein	5	Salzburg	Salzburg	4.5	8	12.6	20	314	183
1399	Rußbach am Paß Gschütt	785	Austria	63	Hallein	Hallein	5	Salzburg	Salzburg	43.5	36	68.8	53	300	204
1407	Sankt Koloman	1615	Austria	63	Hallein	Hallein	5	Salzburg	Salzburg	11.5	15	39.5	36	330	198
1413	Scheffau am Tennengebirge	1323	Austria	63	Hallein	Hallein	5	Salzburg	Salzburg	19.2	14	44.5	31	333	193
1402	Salzburg	148236	Austria	68	Salzburg (Stadt)	Salzburg	5	Salzburg	Salzburg	0	0	0	0	295	171
1324	Anif	4029	Austria	65	Salzburg-Umgebung	Salzburg	5	Salzburg	Salzburg	9.8	18	9.8	19	311	180
1326	Anthering	3559	Austria	65	Salzburg-Umgebung	Salzburg	5	Salzburg	Salzburg	11.3	15	11.3	14	302	177
1330	Bergheim	4881	Austria	65	Salzburg-Umgebung	Salzburg	5	Salzburg	Salzburg	5.9	11	5.9	11	297	173
1331	Berndorf bei Salzburg	1659	Austria	65	Salzburg-Umgebung	Salzburg	5	Salzburg	Salzburg	23.4	26	23.4	26	305	183
1335	Bürmoos	4735	Austria	65	Salzburg-Umgebung	Salzburg	5	Salzburg	Salzburg	28.6	28	28.6	28	319	191
1337	Dorfbeuern	1441	Austria	65	Salzburg-Umgebung	Salzburg	5	Salzburg	Salzburg	31.3	32	31.3	33	312	191
1340	Ebenau	1379	Austria	65	Salzburg-Umgebung	Salzburg	5	Salzburg	Salzburg	15.5	19	15.5	19	290	171
1341	Elixhausen	2824	Austria	65	Salzburg-Umgebung	Salzburg	5	Salzburg	Salzburg	7.4	10	7.4	10	298	173
1342	Elsbethen	5276	Austria	65	Salzburg-Umgebung	Salzburg	5	Salzburg	Salzburg	7.5	15	7.5	16	316	184
1343	Eugendorf	6750	Austria	65	Salzburg-Umgebung	Salzburg	5	Salzburg	Salzburg	11.9	14	11.9	14	288	167
1344	Faistenau	2941	Austria	65	Salzburg-Umgebung	Salzburg	5	Salzburg	Salzburg	21.1	25	21.1	25	291	173
1349	Fuschl am See	1487	Austria	65	Salzburg-Umgebung	Salzburg	5	Salzburg	Salzburg	22.4	25	22.4	25	293	172
1355	Göming	699	Austria	65	Salzburg-Umgebung	Salzburg	5	Salzburg	Salzburg	21.5	23	21.5	23	312	184
1354	Grödig	7020	Austria	65	Salzburg-Umgebung	Salzburg	5	Salzburg	Salzburg	20.7	18	20.7	18	311	179
1353	Großgmain	2482	Austria	65	Salzburg-Umgebung	Salzburg	5	Salzburg	Salzburg	20.8	21	20.8	21	311	191
1358	Hallwang	3889	Austria	65	Salzburg-Umgebung	Salzburg	5	Salzburg	Salzburg	6.4	11	6.4	11	291	170
1359	Henndorf am Wallersee	4774	Austria	65	Salzburg-Umgebung	Salzburg	5	Salzburg	Salzburg	17	19	17	19	286	166
1360	Hintersee	457	Austria	65	Salzburg-Umgebung	Salzburg	5	Salzburg	Salzburg	29.8	34	29.8	34	300	180
1361	Hof bei Salzburg	3322	Austria	65	Salzburg-Umgebung	Salzburg	5	Salzburg	Salzburg	14.3	17	14.3	17	284	162
1367	Koppl	3290	Austria	65	Salzburg-Umgebung	Salzburg	5	Salzburg	Salzburg	10.6	15	10.6	15	290	169
1371	Köstendorf	2538	Austria	65	Salzburg-Umgebung	Salzburg	5	Salzburg	Salzburg	24.5	26	24.5	26	281	189
1372	Lamprechtshausen	3635	Austria	65	Salzburg-Umgebung	Salzburg	5	Salzburg	Salzburg	25.7	24	25.7	24	316	185
1380	Mattsee	3123	Austria	65	Salzburg-Umgebung	Salzburg	5	Salzburg	Salzburg	20.1	23	20.1	24	302	179
1386	Neumarkt am Wallersee	5859	Austria	65	Salzburg-Umgebung	Salzburg	5	Salzburg	Salzburg	23.9	25	23.9	25	278	174
1388	Nußdorf am Haunsberg	2278	Austria	65	Salzburg-Umgebung	Salzburg	5	Salzburg	Salzburg	22.9	24	22.9	24	314	185
1390	Oberndorf bei Salzburg	5613	Austria	65	Salzburg-Umgebung	Salzburg	5	Salzburg	Salzburg	20.7	23	20.7	23	312	183
1391	Obertrum am See	4563	Austria	65	Salzburg-Umgebung	Salzburg	5	Salzburg	Salzburg	15.9	19	15.9	19	298	175
1394	Plainfeld	1235	Austria	65	Salzburg-Umgebung	Salzburg	5	Salzburg	Salzburg	12.5	17	12.5	17	285	164
1404	Sankt Georgen bei Salzburg	2854	Austria	65	Salzburg-Umgebung	Salzburg	5	Salzburg	Salzburg	30.5	31	30.5	32	321	193
1405	Sankt Gilgen	3803	Austria	65	Salzburg-Umgebung	Salzburg	5	Salzburg	Salzburg	28.6	30	28.6	31	285	169
1416	Seeham	1786	Austria	65	Salzburg-Umgebung	Salzburg	5	Salzburg	Salzburg	19.9	23	19.9	23	301	178
1417	Seekirchen am Wallersee	9947	Austria	65	Salzburg-Umgebung	Salzburg	5	Salzburg	Salzburg	15	18	15	18	291	169
1414	Schleedorf	1021	Austria	65	Salzburg-Umgebung	Salzburg	5	Salzburg	Salzburg	24.2	26	24.2	27	284	179
1418	Straßwalchen	6982	Austria	65	Salzburg-Umgebung	Salzburg	5	Salzburg	Salzburg	28.8	28	28.8	28	274	166
1419	Strobl	3620	Austria	65	Salzburg-Umgebung	Salzburg	5	Salzburg	Salzburg	41.1	42	41.1	43	280	180
1423	Thalgau	5510	Austria	65	Salzburg-Umgebung	Salzburg	5	Salzburg	Salzburg	20.8	18	20.8	18	282	161
1433	Wals-Siezenheim	12181	Austria	65	Salzburg-Umgebung	Salzburg	5	Salzburg	Salzburg	13.7	16	13.7	15	304	176
1323	Altenmarkt im Pongau	3741	Austria	64	Sankt Johann im Pongau	Sankt Johann im Pongau	5	Salzburg	Salzburg	20.9	23	77.1	52	312	200
1328	Bad Gastein	4347	Austria	64	Sankt Johann im Pongau	Sankt Johann im Pongau	5	Salzburg	Salzburg	38.6	37	106	80	396	241
1329	Bad Hofgastein	6743	Austria	64	Sankt Johann im Pongau	Sankt Johann im Pongau	5	Salzburg	Salzburg	29.8	27	96.8	69	387	231
1332	Bischofshofen	10313	Austria	64	Sankt Johann im Pongau	Sankt Johann im Pongau	5	Salzburg	Salzburg	9.9	11	59.8	43	350	218
1338	Dorfgastein	1625	Austria	64	Sankt Johann im Pongau	Sankt Johann im Pongau	5	Salzburg	Salzburg	21.6	19	88.6	62	379	223
1339	Eben im Pongau	2191	Austria	64	Sankt Johann im Pongau	Sankt Johann im Pongau	5	Salzburg	Salzburg	26.7	20	71.8	48	316	204
1345	Filzmoos	1467	Austria	64	Sankt Johann im Pongau	Sankt Johann im Pongau	5	Salzburg	Salzburg	36	28	81.1	56	309	209
1346	Flachau	2682	Austria	64	Sankt Johann im Pongau	Sankt Johann im Pongau	5	Salzburg	Salzburg	19.4	22	80.2	54	321	208
1347	Forstau	532	Austria	64	Sankt Johann im Pongau	Sankt Johann im Pongau	5	Salzburg	Salzburg	41.8	34	86.9	61	301	193
1350	Goldegg	2452	Austria	64	Sankt Johann im Pongau	Sankt Johann im Pongau	5	Salzburg	Salzburg	11.9	17	79	60	369	221
1352	Großarl	3752	Austria	64	Sankt Johann im Pongau	Sankt Johann im Pongau	5	Salzburg	Salzburg	16.1	20	84.4	65	375	226
1363	Hüttau	1470	Austria	64	Sankt Johann im Pongau	Sankt Johann im Pongau	5	Salzburg	Salzburg	27.1	23	65.9	49	324	210
1364	Hüttschlag	896	Austria	64	Sankt Johann im Pongau	Sankt Johann im Pongau	5	Salzburg	Salzburg	23.7	28	92	73	382	234
1366	Kleinarl	769	Austria	64	Sankt Johann im Pongau	Sankt Johann im Pongau	5	Salzburg	Salzburg	15.8	18	84	64	334	222
1384	Mühlbach am Hochkönig	1529	Austria	64	Sankt Johann im Pongau	Sankt Johann im Pongau	5	Salzburg	Salzburg	17.3	17	71	51	361	213
1392	Pfarrwerfen	2223	Austria	64	Sankt Johann im Pongau	Sankt Johann im Pongau	5	Salzburg	Salzburg	14.2	11	55.2	38	346	199
1396	Radstadt	4857	Austria	64	Sankt Johann im Pongau	Sankt Johann im Pongau	5	Salzburg	Salzburg	33.7	24	79.2	55	309	201
1406	Sankt Johann im Pongau	10742	Austria	64	Sankt Johann im Pongau	Sankt Johann im Pongau	5	Salzburg	Salzburg	0	0	68.3	47	359	208
1409	Sankt Martin am Tennengebirge	1592	Austria	64	Sankt Johann im Pongau	Sankt Johann im Pongau	5	Salzburg	Salzburg	27.2	22	72.3	49	363	210
1412	Sankt Veit im Pongau	3497	Austria	64	Sankt Johann im Pongau	Sankt Johann im Pongau	5	Salzburg	Salzburg	7.3	11	74.3	54	365	215
1415	Schwarzach im Pongau	3553	Austria	64	Sankt Johann im Pongau	Sankt Johann im Pongau	5	Salzburg	Salzburg	14.8	21	81.8	64	372	225
1428	Untertauern	478	Austria	64	Sankt Johann im Pongau	Sankt Johann im Pongau	5	Salzburg	Salzburg	44.5	33	89.7	60	318	207
1431	Wagrain	3014	Austria	64	Sankt Johann im Pongau	Sankt Johann im Pongau	5	Salzburg	Salzburg	8.5	10	76.7	56	327	216
1436	Werfen	3022	Austria	64	Sankt Johann im Pongau	Sankt Johann im Pongau	5	Salzburg	Salzburg	17.1	16	55.1	38	346	199
1437	Werfenweng	907	Austria	64	Sankt Johann im Pongau	Sankt Johann im Pongau	5	Salzburg	Salzburg	19.2	18	60.5	44	351	206
1356	Göriach	363	Austria	67	Tamsweg	Tamsweg	5	Salzburg	Salzburg	7.1	10	138	97	291	204
1375	Lessach	560	Austria	67	Tamsweg	Tamsweg	5	Salzburg	Salzburg	7.1	10	138	96	291	203
1379	Mariapfarr	2385	Austria	67	Tamsweg	Tamsweg	5	Salzburg	Salzburg	8.5	10	123	90	296	203
1381	Mauterndorf	1681	Austria	67	Tamsweg	Tamsweg	5	Salzburg	Salzburg	10.9	10	127	83	298	202
1383	Muhr	561	Austria	67	Tamsweg	Tamsweg	5	Salzburg	Salzburg	28.4	30	127	87	313	226
1397	Ramingstein	1177	Austria	67	Tamsweg	Tamsweg	5	Salzburg	Salzburg	8.3	9	140	94	280	188
1403	Sankt Andrä im Lungau	755	Austria	67	Tamsweg	Tamsweg	5	Salzburg	Salzburg	2.8	5	134	92	287	199
1408	Sankt Margarethen im Lungau	766	Austria	67	Tamsweg	Tamsweg	5	Salzburg	Salzburg	12.3	13	123	82	293	203
1411	Sankt Michael im Lungau	3541	Austria	67	Tamsweg	Tamsweg	5	Salzburg	Salzburg	15.5	15	117	75	300	210
1421	Tamsweg	5635	Austria	67	Tamsweg	Tamsweg	5	Salzburg	Salzburg	0	0	132	89	284	194
1424	Thomatal	348	Austria	67	Tamsweg	Tamsweg	5	Salzburg	Salzburg	12.6	15	128	88	288	197
1425	Tweng	281	Austria	67	Tamsweg	Tamsweg	5	Salzburg	Salzburg	19.9	16	108	77	307	210
1427	Unternberg	1007	Austria	67	Tamsweg	Tamsweg	5	Salzburg	Salzburg	6.6	7	126	83	291	202
1435	Weißpriach	315	Austria	67	Tamsweg	Tamsweg	5	Salzburg	Salzburg	12	16	127	93	299	208
1438	Zederhaus	1180	Austria	67	Tamsweg	Tamsweg	5	Salzburg	Salzburg	28.4	28	104	66	313	225
1333	Bramberg am Wildkogel	3940	Austria	66	Zell am See	Zell am See	5	Salzburg	Salzburg	37.9	38	140	110	430	272
1334	Bruck an der Großglocknerstraße	4460	Austria	66	Zell am See	Zell am See	5	Salzburg	Salzburg	6	10	101	75	391	238
1336	Dienten am Hochkönig	759	Austria	66	Zell am See	Zell am See	5	Salzburg	Salzburg	33	36	81.8	63	372	227
1348	Fusch an der Großglocknerstraße	666	Austria	66	Zell am See	Zell am See	5	Salzburg	Salzburg	13.1	16	108	80	398	242
1362	Hollersbach im Pinzgau	1116	Austria	66	Zell am See	Zell am See	5	Salzburg	Salzburg	31.9	33	134	105	424	267
1365	Kaprun	2963	Austria	66	Zell am See	Zell am See	5	Salzburg	Salzburg	8.7	13	108	82	398	244
1368	Krimml	844	Austria	66	Zell am See	Zell am See	5	Salzburg	Salzburg	53.3	51	155	123	446	285
1373	Lend	1408	Austria	66	Zell am See	Zell am See	5	Salzburg	Salzburg	24.4	28	83.9	62	374	225
1374	Leogang	3109	Austria	66	Zell am See	Zell am See	5	Salzburg	Salzburg	20.4	21	80.5	71	371	235
1376	Lofer	1928	Austria	66	Zell am See	Zell am See	5	Salzburg	Salzburg	37.4	34	50.9	48	341	212
1377	Maishofen	3279	Austria	66	Zell am See	Zell am See	5	Salzburg	Salzburg	4.9	8	84	76	374	238
1378	Maria Alm am Steinernen Meer	2031	Austria	66	Zell am See	Zell am See	5	Salzburg	Salzburg	18.9	21	79.2	71	370	234
1382	Mittersill	5434	Austria	66	Zell am See	Zell am See	5	Salzburg	Salzburg	27.6	30	130	102	420	264
1385	Neukirchen am Großvenediger	2534	Austria	66	Zell am See	Zell am See	5	Salzburg	Salzburg	44.2	43	146	115	437	276
1387	Niedernsill	2507	Austria	66	Zell am See	Zell am See	5	Salzburg	Salzburg	14.6	18	117	91	407	252
1393	Piesendorf	3794	Austria	66	Zell am See	Zell am See	5	Salzburg	Salzburg	9	14	111	87	401	248
1398	Rauris	3090	Austria	66	Zell am See	Zell am See	5	Salzburg	Salzburg	27.2	29	101	77	391	239
1400	Saalbach-Hinterglemm	2893	Austria	66	Zell am See	Zell am See	5	Salzburg	Salzburg	17.6	19	97.1	88	388	250
1401	Saalfelden am Steinernen Meer	16006	Austria	66	Zell am See	Zell am See	5	Salzburg	Salzburg	13.6	14	74.1	66	365	229
1410	Sankt Martin bei Lofer	1122	Austria	66	Zell am See	Zell am See	5	Salzburg	Salzburg	34.9	31	52.8	50	343	213
1420	Stuhlfelden	1553	Austria	66	Zell am See	Zell am See	5	Salzburg	Salzburg	23.2	24	125	96	416	258
1422	Taxenbach	2786	Austria	66	Zell am See	Zell am See	5	Salzburg	Salzburg	17.3	19	90	64	380	227
1426	Unken	1941	Austria	66	Zell am See	Zell am See	5	Salzburg	Salzburg	46	43	43.2	41	334	215
1429	Uttendorf	2904	Austria	66	Zell am See	Zell am See	5	Salzburg	Salzburg	20	21	122	93	412	255
1430	Viehhofen	588	Austria	66	Zell am See	Zell am See	5	Salzburg	Salzburg	11	14	90.6	82	381	244
1432	Wald im Pinzgau	1168	Austria	66	Zell am See	Zell am See	5	Salzburg	Salzburg	48	46	150	118	440	279
1434	Weißbach bei Lofer	427	Austria	66	Zell am See	Zell am See	5	Salzburg	Salzburg	28.8	28	60.2	56	351	220
1439	Zell am See	9615	Austria	66	Zell am See	Zell am See	5	Salzburg	Salzburg	0	0	107	81	398	243
1441	Aflenz Kurort	1008	Austria	70	Bruck an der Mur	Bruck an der Mur	6	Steiermark	Graz	21	25	74.4	65	159	106
1442	Aflenz Land	1486	Austria	70	Bruck an der Mur	Bruck an der Mur	6	Steiermark	Graz	23.5	27	76.9	66	161	107
1476	Breitenau am Hochlantsch	1812	Austria	70	Bruck an der Mur	Bruck an der Mur	6	Steiermark	Graz	22.2	22	52	43	166	106
1481	Bruck an der Mur	12592	Austria	70	Bruck an der Mur	Bruck an der Mur	6	Steiermark	Graz	0	0	55.3	44	149	93
1511	Etmißl	519	Austria	70	Bruck an der Mur	Bruck an der Mur	6	Steiermark	Graz	21.3	25	74.7	65	149	105
1526	Frauenberg	156	Austria	70	Bruck an der Mur	Bruck an der Mur	6	Steiermark	Graz	17.7	21	68.2	57	144	95
1581	Gußwerk	1283	Austria	70	Bruck an der Mur	Bruck an der Mur	6	Steiermark	Graz	55	53	109	91	152	115
1590	Halltal	336	Austria	70	Bruck an der Mur	Bruck an der Mur	6	Steiermark	Graz	66	65	119	103	152	111
1633	Kapfenberg	21682	Austria	70	Bruck an der Mur	Bruck an der Mur	6	Steiermark	Graz	5.8	10	59.2	48	143	90
1691	Mariazell	1503	Austria	70	Bruck an der Mur	Bruck an der Mur	6	Steiermark	Graz	61	59	114	97	158	118
1728	Oberaich	3116	Austria	70	Bruck an der Mur	Bruck an der Mur	6	Steiermark	Graz	4.5	9	57.9	47	151	97
1745	Parschlug	1742	Austria	70	Bruck an der Mur	Bruck an der Mur	6	Steiermark	Graz	13	20	65.1	54	145	95
1750	Pernegg an der Mur	2392	Austria	70	Bruck an der Mur	Bruck an der Mur	6	Steiermark	Graz	14.9	19	45.5	37	155	98
1816	Sankt Ilgen	270	Austria	70	Bruck an der Mur	Bruck an der Mur	6	Steiermark	Graz	23	29	76.5	65	161	108
1824	Sankt Katharein an der Laming	994	Austria	70	Bruck an der Mur	Bruck an der Mur	6	Steiermark	Graz	12	14	65.5	52	159	102
1830	Sankt Lorenzen im Mürztal	3505	Austria	70	Bruck an der Mur	Bruck an der Mur	6	Steiermark	Graz	15	17	65.3	51	136	89
1835	Sankt Marein im Mürztal	2526	Austria	70	Bruck an der Mur	Bruck an der Mur	6	Steiermark	Graz	14	14	64.2	48	135	86
1853	Sankt Sebastian	1017	Austria	70	Bruck an der Mur	Bruck an der Mur	6	Steiermark	Graz	62	61	115	99	137	120
1918	Thörl	1675	Austria	70	Bruck an der Mur	Bruck an der Mur	6	Steiermark	Graz	18	22	71	59	155	101
1923	Tragöß	1001	Austria	70	Bruck an der Mur	Bruck an der Mur	6	Steiermark	Graz	30	36	83.5	73	177	124
1932	Turnau	1562	Austria	70	Bruck an der Mur	Bruck an der Mur	6	Steiermark	Graz	26	30	76.6	63	143	99
1443	Aibl	1429	Austria	71	Deutschlandsberg	Deutschlandsberg	6	Steiermark	Graz	21	23	59.6	58	247	156
1464	Bad Gams	2295	Austria	71	Deutschlandsberg	Deutschlandsberg	6	Steiermark	Graz	8.9	14	34.3	37	222	137
1488	Deutschlandsberg	8137	Austria	71	Deutschlandsberg	Deutschlandsberg	6	Steiermark	Graz	0	0	40.9	42	228	142
1502	Eibiswald	1399	Austria	71	Deutschlandsberg	Deutschlandsberg	6	Steiermark	Graz	19	21	57.7	56	245	154
1527	Frauental an der Laßnitz	2941	Austria	71	Deutschlandsberg	Deutschlandsberg	6	Steiermark	Graz	4.2	8	37.8	40	224	137
1528	Freiland bei Deutschlandsberg	155	Austria	71	Deutschlandsberg	Deutschlandsberg	6	Steiermark	Graz	8.9	13	49.3	50	237	149
1542	Garanas	270	Austria	71	Deutschlandsberg	Deutschlandsberg	6	Steiermark	Graz	18	28	56.8	63	244	161
1545	Georgsberg	1475	Austria	71	Deutschlandsberg	Deutschlandsberg	6	Steiermark	Graz	14	17	28.7	29	216	130
1564	Greisdorf	1020	Austria	71	Deutschlandsberg	Deutschlandsberg	6	Steiermark	Graz	20	23	31.4	34	219	134
1565	Gressenberg	309	Austria	71	Deutschlandsberg	Deutschlandsberg	6	Steiermark	Graz	18	25	56.6	60	244	159
1566	Groß Sankt Florian	2929	Austria	71	Deutschlandsberg	Deutschlandsberg	6	Steiermark	Graz	8.7	12	39.4	42	227	142
1570	Großradl	1436	Austria	71	Deutschlandsberg	Deutschlandsberg	6	Steiermark	Graz	24	30	62.6	65	250	164
1579	Gundersdorf	419	Austria	71	Deutschlandsberg	Deutschlandsberg	6	Steiermark	Graz	20	24	33.8	30	221	131
1614	Hollenegg	2130	Austria	71	Deutschlandsberg	Deutschlandsberg	6	Steiermark	Graz	5.3	10	43.6	45	231	146
1641	Kloster	193	Austria	71	Deutschlandsberg	Deutschlandsberg	6	Steiermark	Graz	15.4	22	52.9	56	240	154
1668	Lannach	3318	Austria	71	Deutschlandsberg	Deutschlandsberg	6	Steiermark	Graz	21.9	24	19.1	22	207	123
1682	Limberg bei Wies	928	Austria	71	Deutschlandsberg	Deutschlandsberg	6	Steiermark	Graz	11.8	15	50.1	50	238	149
1687	Marhof	1039	Austria	71	Deutschlandsberg	Deutschlandsberg	6	Steiermark	Graz	16.1	22	32.5	35	220	135
1740	Osterwitz	148	Austria	71	Deutschlandsberg	Deutschlandsberg	6	Steiermark	Graz	17.6	24	55.1	58	243	156
1761	Pitschgau	1574	Austria	71	Deutschlandsberg	Deutschlandsberg	6	Steiermark	Graz	19.2	22	57.7	58	245	156
1771	Pölfing-Brunn	1663	Austria	71	Deutschlandsberg	Deutschlandsberg	6	Steiermark	Graz	16	17	54.3	52	242	151
1763	Preding	1691	Austria	71	Deutschlandsberg	Deutschlandsberg	6	Steiermark	Graz	18.3	21	28.7	31	216	131
1786	Rassach	1431	Austria	71	Deutschlandsberg	Deutschlandsberg	6	Steiermark	Graz	8.1	11	32.6	33	220	132
1823	Sankt Josef (Weststeiermark)	1384	Austria	71	Deutschlandsberg	Deutschlandsberg	6	Steiermark	Graz	21.5	24	25.4	27	213	127
1839	Sankt Martin im Sulmtal	1811	Austria	71	Deutschlandsberg	Deutschlandsberg	6	Steiermark	Graz	11.1	12	49.5	48	237	146
1845	Sankt Oswald ob Eibiswald	560	Austria	71	Deutschlandsberg	Deutschlandsberg	6	Steiermark	Graz	29.7	29	68	64	255	164
1848	Sankt Peter im Sulmtal	1357	Austria	71	Deutschlandsberg	Deutschlandsberg	6	Steiermark	Graz	9.1	13	47.4	48	235	147
1856	Sankt Stefan ob Stainz	2194	Austria	71	Deutschlandsberg	Deutschlandsberg	6	Steiermark	Graz	16.8	19	27	29	214	128
1866	Schwanberg	2079	Austria	71	Deutschlandsberg	Deutschlandsberg	6	Steiermark	Graz	9.6	11	47.9	47	235	146
1880	Soboth	340	Austria	71	Deutschlandsberg	Deutschlandsberg	6	Steiermark	Graz	39.5	37	77.8	72	265	173
1891	Stainz	2530	Austria	71	Deutschlandsberg	Deutschlandsberg	6	Steiermark	Graz	11.2	14	28.3	29	216	128
1893	Stainztal	1466	Austria	71	Deutschlandsberg	Deutschlandsberg	6	Steiermark	Graz	18	22	29.8	36	217	134
1894	Stallhof	525	Austria	71	Deutschlandsberg	Deutschlandsberg	6	Steiermark	Graz	13.6	17	28.6	31	216	130
1909	Sulmeck-Greith	1344	Austria	71	Deutschlandsberg	Deutschlandsberg	6	Steiermark	Graz	14.4	16	45.4	48	233	147
1924	Trahütten	400	Austria	71	Deutschlandsberg	Deutschlandsberg	6	Steiermark	Graz	7.8	12	48.5	50	236	148
1936	Unterbergla	1371	Austria	71	Deutschlandsberg	Deutschlandsberg	6	Steiermark	Graz	10.7	16	41.6	46	229	147
1963	Wernersdorf	642	Austria	71	Deutschlandsberg	Deutschlandsberg	6	Steiermark	Graz	19.6	22	57.9	58	245	159
1964	Wettmannstätten	1546	Austria	71	Deutschlandsberg	Deutschlandsberg	6	Steiermark	Graz	15.1	20	33.6	37	221	138
1965	Wielfresen	574	Austria	71	Deutschlandsberg	Deutschlandsberg	6	Steiermark	Graz	17.6	25	56	60	243	162
1966	Wies	2296	Austria	71	Deutschlandsberg	Deutschlandsberg	6	Steiermark	Graz	16.9	19	55.2	54	243	156
1460	Auersbach	877	Austria	79	Feldbach	Feldbach	6	Steiermark	Graz	8.4	11	46.5	44	165	108
1461	Aug-Radisch	291	Austria	79	Feldbach	Feldbach	6	Steiermark	Graz	19.7	24	46.9	56	193	139
1465	Bad Gleichenberg	2229	Austria	79	Feldbach	Feldbach	6	Steiermark	Graz	12.8	14	65.1	56	187	122
1470	Bairisch Kölldorf	1059	Austria	79	Feldbach	Feldbach	6	Steiermark	Graz	16	18	68.3	60	190	128
1471	Baumgarten bei Gnas	576	Austria	79	Feldbach	Feldbach	6	Steiermark	Graz	12.8	18	43.9	57	185	128
1478	Breitenfeld an der Rittschein	793	Austria	79	Feldbach	Feldbach	6	Steiermark	Graz	15.4	19	57.3	46	159	100
1496	Edelsbach bei Feldbach	1397	Austria	79	Feldbach	Feldbach	6	Steiermark	Graz	6.9	10	50.8	44	173	116
1499	Edelstauden	450	Austria	79	Feldbach	Feldbach	6	Steiermark	Graz	29.2	31	23.1	29	192	120
1506	Eichkögl	1238	Austria	79	Feldbach	Feldbach	6	Steiermark	Graz	14.4	18	43	39	172	108
1513	Fehring	3036	Austria	79	Feldbach	Feldbach	6	Steiermark	Graz	10.7	13	63.4	55	176	115
1516	Feldbach	4616	Austria	79	Feldbach	Feldbach	6	Steiermark	Graz	0	0	52.9	47	174	113
1521	Fladnitz im Raabtal	755	Austria	79	Feldbach	Feldbach	6	Steiermark	Graz	9.5	12	43.2	37	182	109
1525	Frannach	553	Austria	79	Feldbach	Feldbach	6	Steiermark	Graz	28.2	32	27.8	35	202	131
1532	Frutten-Gießelsdorf	645	Austria	79	Feldbach	Feldbach	6	Steiermark	Graz	25.9	28	78.8	68	200	140
1550	Glojach	247	Austria	79	Feldbach	Feldbach	6	Steiermark	Graz	24.2	30	38.1	45	201	136
1551	Gnas	1927	Austria	79	Feldbach	Feldbach	6	Steiermark	Graz	13	16	46.2	52	187	130
1552	Gniebing-Weißenbach	2179	Austria	79	Feldbach	Feldbach	6	Steiermark	Graz	3.3	6	50.6	44	176	116
1554	Gossendorf	911	Austria	79	Feldbach	Feldbach	6	Steiermark	Graz	8.7	14	61.4	61	194	115
1555	Grabersdorf	351	Austria	79	Feldbach	Feldbach	6	Steiermark	Graz	16.3	18	49.9	56	190	135
1598	Hatzendorf	1735	Austria	79	Feldbach	Feldbach	6	Steiermark	Graz	15.6	16	69.1	54	171	108
1612	Hohenbrugg-Weinberg	977	Austria	79	Feldbach	Feldbach	6	Steiermark	Graz	15.5	18	68.1	60	177	118
1619	Jagerberg	1668	Austria	79	Feldbach	Feldbach	6	Steiermark	Graz	22.6	27	42.6	48	201	137
1621	Johnsdorf-Brunn	781	Austria	79	Feldbach	Feldbach	6	Steiermark	Graz	8.7	12	62.3	55	174	116
1634	Kapfenstein	1603	Austria	79	Feldbach	Feldbach	6	Steiermark	Graz	18.2	19	70.8	62	184	125
1636	Kirchbach in Steiermark	1564	Austria	79	Feldbach	Feldbach	6	Steiermark	Graz	23	25	29.7	35	193	125
1637	Kirchberg an der Raab	2003	Austria	79	Feldbach	Feldbach	6	Steiermark	Graz	11.2	13	42.7	36	181	110
1646	Kohlberg	523	Austria	79	Feldbach	Feldbach	6	Steiermark	Graz	11.8	17	45.4	53	187	131
1648	Kornberg bei Riegersburg	1160	Austria	79	Feldbach	Feldbach	6	Steiermark	Graz	8	11	58.5	52	169	109
1657	Krusdorf	396	Austria	79	Feldbach	Feldbach	6	Steiermark	Graz	15.3	18	51.7	59	190	135
1675	Leitersdorf im Raabtal	658	Austria	79	Feldbach	Feldbach	6	Steiermark	Graz	4.6	7	57.2	50	173	116
1685	Lödersdorf	703	Austria	79	Feldbach	Feldbach	6	Steiermark	Graz	5.5	9	59.2	52	171	112
1686	Maierdorf	532	Austria	79	Feldbach	Feldbach	6	Steiermark	Graz	8.9	10	60.1	56	183	126
1695	Merkendorf	1153	Austria	79	Feldbach	Feldbach	6	Steiermark	Graz	14.9	17	67.2	59	189	129
1702	Mitterlabill	416	Austria	79	Feldbach	Feldbach	6	Steiermark	Graz	27.3	31	30.4	38	200	135
1710	Mühldorf bei Feldbach	3085	Austria	79	Feldbach	Feldbach	6	Steiermark	Graz	3.9	7	56.2	48	178	117
1729	Oberdorf am Hochegg	721	Austria	79	Feldbach	Feldbach	6	Steiermark	Graz	14.9	16	46.4	40	185	115
1733	Oberstorcha	631	Austria	79	Feldbach	Feldbach	6	Steiermark	Graz	9.3	11	46.3	41	185	116
1743	Paldau	2081	Austria	79	Feldbach	Feldbach	6	Steiermark	Graz	8	9	50.7	46	180	121
1749	Perlsdorf	351	Austria	79	Feldbach	Feldbach	6	Steiermark	Graz	10.2	13	54.2	52	184	127
1751	Pertlstein	803	Austria	79	Feldbach	Feldbach	6	Steiermark	Graz	6.5	10	59.1	52	174	119
1752	Petersdorf II	867	Austria	79	Feldbach	Feldbach	6	Steiermark	Graz	17.3	19	30.9	35	186	118
1757	Pirching am Traubenberg	1622	Austria	79	Feldbach	Feldbach	6	Steiermark	Graz	34.6	36	21.9	29	196	125
1762	Poppendorf	703	Austria	79	Feldbach	Feldbach	6	Steiermark	Graz	12.1	14	50.4	57	186	130
1777	Raabau	599	Austria	79	Feldbach	Feldbach	6	Steiermark	Graz	2.8	5	54.8	49	172	114
1784	Raning	817	Austria	79	Feldbach	Feldbach	6	Steiermark	Graz	14.4	18	48	55	189	134
1796	Riegersburg	2388	Austria	79	Feldbach	Feldbach	6	Steiermark	Graz	11.2	13	62	48	164	103
1808	Sankt Anna am Aigen	1763	Austria	79	Feldbach	Feldbach	6	Steiermark	Graz	24.9	27	77.5	69	191	133
1854	Sankt Stefan im Rosental	3785	Austria	79	Feldbach	Feldbach	6	Steiermark	Graz	19.2	20	34.3	39	197	130
1867	Schwarzau im Schwarzautal	642	Austria	79	Feldbach	Feldbach	6	Steiermark	Graz	26.1	28	35.8	41	199	132
1892	Stainz bei Straden	989	Austria	79	Feldbach	Feldbach	6	Steiermark	Graz	18.5	20	70.8	61	192	132
1908	Studenzen	695	Austria	79	Feldbach	Feldbach	6	Steiermark	Graz	12.4	16	40.6	35	179	110
1925	Trautmannsdorf in Oststeiermark	859	Austria	79	Feldbach	Feldbach	6	Steiermark	Graz	14.7	18	51.9	58	190	132
1935	Unterauersbach	451	Austria	79	Feldbach	Feldbach	6	Steiermark	Graz	18.7	23	44.1	52	192	139
1938	Unterlamm	1265	Austria	79	Feldbach	Feldbach	6	Steiermark	Graz	18.6	22	67.3	58	169	114
1975	Zerlach	1713	Austria	79	Feldbach	Feldbach	6	Steiermark	Graz	24	26	27.2	32	194	126
1451	Altenmarkt bei Fürstenfeld	1152	Austria	75	Fürstenfeld	Fürstenfeld	6	Steiermark	Graz	3.9	9	55.8	43	157	97
1463	Bad Blumau	1616	Austria	75	Fürstenfeld	Fürstenfeld	6	Steiermark	Graz	10.1	15	62.2	52	147	93
1483	Burgau	995	Austria	75	Fürstenfeld	Fürstenfeld	6	Steiermark	Graz	13.3	17	73.6	55	151	97
1533	Fürstenfeld	5999	Austria	75	Fürstenfeld	Fürstenfeld	6	Steiermark	Graz	0	0	59.5	47	161	100
1571	Großsteinbach	1330	Austria	75	Fürstenfeld	Fürstenfeld	6	Steiermark	Graz	19.9	24	54.5	48	152	97
1574	Großwilfersdorf	1385	Austria	75	Fürstenfeld	Fürstenfeld	6	Steiermark	Graz	8.1	10	51.5	38	153	91
1586	Hainersdorf	658	Austria	75	Fürstenfeld	Fürstenfeld	6	Steiermark	Graz	14.1	17	57.5	45	151	96
1616	Ilz	2575	Austria	75	Fürstenfeld	Fürstenfeld	6	Steiermark	Graz	14.1	18	45.9	38	153	92
1683	Loipersdorf bei Fürstenfeld	1386	Austria	75	Fürstenfeld	Fürstenfeld	6	Steiermark	Graz	4.7	6	65.1	52	166	105
1718	Nestelbach im Ilztal	1108	Austria	75	Fürstenfeld	Fürstenfeld	6	Steiermark	Graz	17.4	21	42	35	156	96
1741	Ottendorf an der Rittschein	1503	Austria	75	Fürstenfeld	Fürstenfeld	6	Steiermark	Graz	19.2	21	46.1	44	160	100
1911	Söchau	1446	Austria	75	Fürstenfeld	Fürstenfeld	6	Steiermark	Graz	8.9	11	57	44	158	98
1899	Stein	487	Austria	75	Fürstenfeld	Fürstenfeld	6	Steiermark	Graz	8.9	14	65.9	58	167	111
1981	Übersbach	1166	Austria	75	Fürstenfeld	Fürstenfeld	6	Steiermark	Graz	4.8	6	61	49	162	102
1562	Graz	264351	Austria	85	Graz (Stadt)	Graz	6	Steiermark	Graz	0	0	0	0	198	120
1459	Attendorf	1792	Austria	78	Graz-Umgebung	Graz	6	Steiermark	Graz	15.8	25	15.8	25	207	125
1480	Brodingberg	1244	Austria	78	Graz-Umgebung	Graz	6	Steiermark	Graz	19.4	27	19.4	27	176	103
1487	Deutschfeistritz	3898	Austria	78	Graz-Umgebung	Graz	6	Steiermark	Graz	23.2	28	23.2	28	179	111
1491	Dobl	1751	Austria	78	Graz-Umgebung	Graz	6	Steiermark	Graz	20.2	24	20.2	24	208	120
1498	Edelsgrub	701	Austria	78	Graz-Umgebung	Graz	6	Steiermark	Graz	23.1	27	23.1	27	185	109
1500	Eggersdorf bei Graz	2093	Austria	78	Graz-Umgebung	Graz	6	Steiermark	Graz	15.8	25	15.8	25	180	108
1507	Eisbach	3000	Austria	78	Graz-Umgebung	Graz	6	Steiermark	Graz	16.6	28	16.6	28	190	122
1517	Feldkirchen bei Graz	5522	Austria	78	Graz-Umgebung	Graz	6	Steiermark	Graz	7.8	16	7.8	16	195	112
1518	Fernitz	3172	Austria	78	Graz-Umgebung	Graz	6	Steiermark	Graz	14.8	23	14.8	23	197	116
1530	Frohnleiten	6035	Austria	78	Graz-Umgebung	Graz	6	Steiermark	Graz	29.7	29	29.7	29	169	104
1583	Gössendorf	3693	Austria	78	Graz-Umgebung	Graz	6	Steiermark	Graz	11.8	20	11.8	20	194	113
1559	Grambach	1651	Austria	78	Graz-Umgebung	Graz	6	Steiermark	Graz	9.8	16	9.8	16	192	109
1560	Gratkorn	7549	Austria	78	Graz-Umgebung	Graz	6	Steiermark	Graz	12.3	21	12.3	21	187	117
1561	Gratwein	3683	Austria	78	Graz-Umgebung	Graz	6	Steiermark	Graz	13.6	22	13.6	22	187	117
1572	Großstübing	336	Austria	78	Graz-Umgebung	Graz	6	Steiermark	Graz	28.5	34	28.5	34	192	122
1578	Gschnaidt	350	Austria	78	Graz-Umgebung	Graz	6	Steiermark	Graz	31.7	38	31.7	38	195	127
1591	Hart bei Graz	4456	Austria	78	Graz-Umgebung	Graz	6	Steiermark	Graz	7	15	7	15	188	114
1592	Hart-Purgstall	1617	Austria	78	Graz-Umgebung	Graz	6	Steiermark	Graz	15.9	27	15.9	27	183	114
1596	Haselsdorf-Tobelbad	1348	Austria	78	Graz-Umgebung	Graz	6	Steiermark	Graz	15.3	30	15.3	30	206	123
1600	Hausmannstätten	2862	Austria	78	Graz-Umgebung	Graz	6	Steiermark	Graz	12.5	20	12.5	20	195	114
1607	Hitzendorf	3646	Austria	78	Graz-Umgebung	Graz	6	Steiermark	Graz	16.5	24	16.5	24	219	128
1615	Höf-Präbach	1439	Austria	78	Graz-Umgebung	Graz	6	Steiermark	Graz	17.9	28	17.9	28	181	110
1623	Judendorf-Straßengel	5693	Austria	78	Graz-Umgebung	Graz	6	Steiermark	Graz	12.2	20	12.2	20	190	122
1626	Kainbach bei Graz	2632	Austria	78	Graz-Umgebung	Graz	6	Steiermark	Graz	11.1	20	11.1	20	184	111
1629	Kalsdorf bei Graz	5842	Austria	78	Graz-Umgebung	Graz	6	Steiermark	Graz	14.5	23	14.5	23	201	119
1656	Krumegg	1446	Austria	78	Graz-Umgebung	Graz	6	Steiermark	Graz	24.8	27	24.8	27	186	110
1660	Kumberg	3588	Austria	78	Graz-Umgebung	Graz	6	Steiermark	Graz	17.6	29	17.6	29	187	117
1666	Langegg bei Graz	839	Austria	78	Graz-Umgebung	Graz	6	Steiermark	Graz	22.1	25	22.1	25	184	108
1671	Laßnitzhöhe	2692	Austria	78	Graz-Umgebung	Graz	6	Steiermark	Graz	19.3	22	19.3	22	182	106
1678	Lieboch	4689	Austria	78	Graz-Umgebung	Graz	6	Steiermark	Graz	16.9	23	16.9	23	204	118
1694	Mellach	1205	Austria	78	Graz-Umgebung	Graz	6	Steiermark	Graz	21	32	21	32	204	126
1717	Nestelbach bei Graz	1089	Austria	78	Graz-Umgebung	Graz	6	Steiermark	Graz	19.7	23	19.7	23	181	106
1747	Peggau	2137	Austria	78	Graz-Umgebung	Graz	6	Steiermark	Graz	21	26	21	26	178	109
1758	Pirka	3187	Austria	78	Graz-Umgebung	Graz	6	Steiermark	Graz	9.4	20	9.4	20	201	117
1776	Raaba	2176	Austria	78	Graz-Umgebung	Graz	6	Steiermark	Graz	7.7	20	7.7	20	195	115
1800	Rohrbach-Steinberg	1432	Austria	78	Graz-Umgebung	Graz	6	Steiermark	Graz	14.7	26	14.7	26	222	134
1804	Röthelstein	219	Austria	78	Graz-Umgebung	Graz	6	Steiermark	Graz	37.8	34	37.8	34	161	101
1810	Sankt Bartholomä	1372	Austria	78	Graz-Umgebung	Graz	6	Steiermark	Graz	19.7	30	19.7	30	198	132
1832	Sankt Marein bei Graz	1249	Austria	78	Graz-Umgebung	Graz	6	Steiermark	Graz	29.5	35	29.5	35	182	117
1844	Sankt Oswald bei Plankenwarth	1167	Austria	78	Graz-Umgebung	Graz	6	Steiermark	Graz	19.1	30	19.1	30	194	126
1851	Sankt Radegund bei Graz	2059	Austria	78	Graz-Umgebung	Graz	6	Steiermark	Graz	19.4	32	19.4	32	192	131
1875	Seiersberg	7350	Austria	78	Graz-Umgebung	Graz	6	Steiermark	Graz	8	18	8	18	200	115
1877	Semriach	3267	Austria	78	Graz-Umgebung	Graz	6	Steiermark	Graz	27.2	35	27.2	35	192	123
1865	Schrems bei Frohnleiten	597	Austria	78	Graz-Umgebung	Graz	6	Steiermark	Graz	32.2	31	32.2	31	172	106
1898	Stattegg	2755	Austria	78	Graz-Umgebung	Graz	6	Steiermark	Graz	10.7	21	10.7	21	198	126
1901	Stiwoll	715	Austria	78	Graz-Umgebung	Graz	6	Steiermark	Graz	23.9	35	23.9	35	202	136
1916	Thal	2230	Austria	78	Graz-Umgebung	Graz	6	Steiermark	Graz	10.7	21	10.7	21	199	129
1931	Tulwitz	517	Austria	78	Graz-Umgebung	Graz	6	Steiermark	Graz	44.9	43	44.9	43	185	119
1933	Tyrnau	153	Austria	78	Graz-Umgebung	Graz	6	Steiermark	Graz	37.9	38	37.9	38	178	114
1980	Übelbach	1955	Austria	78	Graz-Umgebung	Graz	6	Steiermark	Graz	28.5	29	28.5	29	193	119
1939	Unterpremstätten	3639	Austria	78	Graz-Umgebung	Graz	6	Steiermark	Graz	13.8	20	13.8	20	201	117
1941	Vasoldsberg	4222	Austria	78	Graz-Umgebung	Graz	6	Steiermark	Graz	17	25	17	25	189	113
1954	Weinitzen	2531	Austria	78	Graz-Umgebung	Graz	6	Steiermark	Graz	10.9	23	10.9	23	198	128
1962	Werndorf	2188	Austria	78	Graz-Umgebung	Graz	6	Steiermark	Graz	22	28	22	28	209	124
1971	Wundschuh	1509	Austria	78	Graz-Umgebung	Graz	6	Steiermark	Graz	18.9	23	18.9	23	206	119
1976	Zettling	1529	Austria	78	Graz-Umgebung	Graz	6	Steiermark	Graz	16.2	22	16.2	22	203	119
1978	Zwaring-Pöls	1535	Austria	78	Graz-Umgebung	Graz	6	Steiermark	Graz	21.4	31	21.4	31	209	128
1468	Bad Waltersdorf	2172	Austria	81	Hartberg	Hartberg	6	Steiermark	Graz	16.3	14	62.2	43	139	85
1475	Blaindorf	668	Austria	81	Hartberg	Hartberg	6	Steiermark	Graz	19.6	22	48.5	46	155	101
1482	Buch-Geiseldorf	1025	Austria	81	Hartberg	Hartberg	6	Steiermark	Graz	6.6	7	66.7	48	137	89
1485	Dechantskirchen	1612	Austria	81	Hartberg	Hartberg	6	Steiermark	Graz	18.5	17	99.8	62	115	77
1489	Dienersdorf	700	Austria	81	Hartberg	Hartberg	6	Steiermark	Graz	10.3	12	53.7	51	141	94
1495	Ebersdorf	1227	Austria	81	Hartberg	Hartberg	6	Steiermark	Graz	13.8	15	64	45	142	87
1503	Eichberg	1223	Austria	81	Hartberg	Hartberg	6	Steiermark	Graz	17.1	18	90.3	65	122	84
1529	Friedberg	2578	Austria	81	Hartberg	Hartberg	6	Steiermark	Graz	22.6	20	97.8	61	113	76
1557	Grafendorf bei Hartberg	2529	Austria	81	Hartberg	Hartberg	6	Steiermark	Graz	7	10	80.2	57	123	83
1563	Greinbach	1766	Austria	81	Hartberg	Hartberg	6	Steiermark	Graz	4.7	8	77.8	55	134	86
1567	Großhart	626	Austria	81	Hartberg	Hartberg	6	Steiermark	Graz	17.5	20	56.3	51	144	91
1593	Hartberg	6522	Austria	81	Hartberg	Hartberg	6	Steiermark	Graz	0	0	74.6	50	131	82
1594	Hartberg Umgebung	2145	Austria	81	Hartberg	Hartberg	6	Steiermark	Graz	4.1	8	59.9	60	135	90
1595	Hartl	826	Austria	81	Hartberg	Hartberg	6	Steiermark	Graz	14.9	20	50.1	51	147	96
1609	Hofkirchen bei Hartberg	629	Austria	81	Hartberg	Hartberg	6	Steiermark	Graz	12.2	17	51.7	50	143	99
1624	Kaibing	372	Austria	81	Hartberg	Hartberg	6	Steiermark	Graz	16	18	44.9	43	147	100
1627	Kaindorf	1484	Austria	81	Hartberg	Hartberg	6	Steiermark	Graz	8.4	9	51.8	49	139	91
1663	Lafnitz	1409	Austria	81	Hartberg	Hartberg	6	Steiermark	Graz	11.9	12	85	59	119	78
1681	Limbach bei Neudau	329	Austria	81	Hartberg	Hartberg	6	Steiermark	Graz	19.8	18	65.7	48	143	89
1709	Mönichwald	901	Austria	81	Hartberg	Hartberg	6	Steiermark	Graz	26.5	25	99.6	72	131	91
1720	Neudau	1216	Austria	81	Hartberg	Hartberg	6	Steiermark	Graz	18.7	21	69.6	50	147	92
1756	Pinggau	3096	Austria	81	Hartberg	Hartberg	6	Steiermark	Graz	23.7	21	95.5	61	106	77
1772	Pöllau	2076	Austria	81	Hartberg	Hartberg	6	Steiermark	Graz	13.9	14	63	59	144	96
1773	Pöllauberg	2100	Austria	81	Hartberg	Hartberg	6	Steiermark	Graz	19.9	23	69	67	150	95
1769	Puchegg	559	Austria	81	Hartberg	Hartberg	6	Steiermark	Graz	17.6	27	90.7	74	133	97
1778	Rabenwald	615	Austria	81	Hartberg	Hartberg	6	Steiermark	Graz	18.5	22	60.5	62	149	95
1795	Riegersberg	997	Austria	81	Hartberg	Hartberg	6	Steiermark	Graz	28.5	31	102	78	133	97
1798	Rohr bei Hartberg	1084	Austria	81	Hartberg	Hartberg	6	Steiermark	Graz	7.3	14	70.7	56	132	89
1799	Rohrbach an der Lafnitz	1059	Austria	81	Hartberg	Hartberg	6	Steiermark	Graz	15.1	15	88.2	62	120	81
1805	Saifen-Boden	1048	Austria	81	Hartberg	Hartberg	6	Steiermark	Graz	21.1	23	70.1	68	152	106
1817	Sankt Jakob im Walde	1063	Austria	81	Hartberg	Hartberg	6	Steiermark	Graz	35.3	37	108	84	140	103
1819	Sankt Johann bei Herberstein	374	Austria	81	Hartberg	Hartberg	6	Steiermark	Graz	18	20	46.2	44	149	102
1821	Sankt Johann in der Haide	2015	Austria	81	Hartberg	Hartberg	6	Steiermark	Graz	4.8	7	73.7	49	130	80
1827	Sankt Lorenzen am Wechsel	1575	Austria	81	Hartberg	Hartberg	6	Steiermark	Graz	24.1	25	97.2	72	124	89
1831	Sankt Magdalena am Lemberg	1138	Austria	81	Hartberg	Hartberg	6	Steiermark	Graz	10.3	13	66.9	49	144	91
1872	Sebersdorf	1415	Austria	81	Hartberg	Hartberg	6	Steiermark	Graz	11.9	13	61.7	44	139	85
1860	Schachen bei Vorau	1186	Austria	81	Hartberg	Hartberg	6	Steiermark	Graz	30.2	31	74.1	77	135	97
1868	Schäffern	1460	Austria	81	Hartberg	Hartberg	6	Steiermark	Graz	33.5	23	101	63	99.1	65
1863	Schlag bei Thalberg	933	Austria	81	Hartberg	Hartberg	6	Steiermark	Graz	18.6	19	91.7	66	118	82
1871	Schönegg bei Pöllau	1367	Austria	81	Hartberg	Hartberg	6	Steiermark	Graz	14.9	17	54.5	55	146	100
1878	Siegersdorf bei Herberstein	296	Austria	81	Hartberg	Hartberg	6	Steiermark	Graz	21.7	26	47	46	152	108
1881	Sonnhofen	1035	Austria	81	Hartberg	Hartberg	6	Steiermark	Graz	19.6	23	68.7	67	150	95
1896	Stambach	632	Austria	81	Hartberg	Hartberg	6	Steiermark	Graz	7.3	11	80.4	58	126	86
1907	Stubenberg	2321	Austria	81	Hartberg	Hartberg	6	Steiermark	Graz	19.2	24	51	51	150	107
1919	Tiefenbach bei Kaindorf	688	Austria	81	Hartberg	Hartberg	6	Steiermark	Graz	12.5	15	50	47	143	97
1945	Vorau	1362	Austria	81	Hartberg	Hartberg	6	Steiermark	Graz	26.6	26	99.7	73	131	92
1947	Vornholz	716	Austria	81	Hartberg	Hartberg	6	Steiermark	Graz	29.8	32	78.9	76	138	102
1951	Waldbach	721	Austria	81	Hartberg	Hartberg	6	Steiermark	Graz	29.9	28	103	75	134	95
1961	Wenigzell	1422	Austria	81	Hartberg	Hartberg	6	Steiermark	Graz	31.9	32	81	77	142	103
1973	Wörth an der Lafnitz	368	Austria	81	Hartberg	Hartberg	6	Steiermark	Graz	13.7	16	73.2	53	135	89
1453	Amering	1074	Austria	76	Judenburg	Judenburg	6	Steiermark	Graz	22.6	24	88.6	71	223	142
1479	Bretstein	310	Austria	76	Judenburg	Judenburg	6	Steiermark	Graz	28.1	41	113	98	235	161
1510	Eppenstein	1239	Austria	76	Judenburg	Judenburg	6	Steiermark	Graz	8.8	10	87.7	64	209	127
1524	Fohnsdorf	7939	Austria	76	Judenburg	Judenburg	6	Steiermark	Graz	6.6	10	85.5	62	207	125
1613	Hohentauern	458	Austria	76	Judenburg	Judenburg	6	Steiermark	Graz	39.3	35	107	78	229	142
1622	Judenburg	9347	Austria	76	Judenburg	Judenburg	6	Steiermark	Graz	0	0	86.3	64	208	127
1688	Maria Buch-Feistritz	2289	Austria	76	Judenburg	Judenburg	6	Steiermark	Graz	10.5	14	81.3	67	203	131
1727	Obdach	2112	Austria	76	Judenburg	Judenburg	6	Steiermark	Graz	18.6	19	87.8	68	219	137
1731	Oberkurzheim	711	Austria	76	Judenburg	Judenburg	6	Steiermark	Graz	11.6	16	96.5	73	218	137
1735	Oberweg	573	Austria	76	Judenburg	Judenburg	6	Steiermark	Graz	1.8	4	90.5	68	212	132
1738	Oberzeiring	856	Austria	76	Judenburg	Judenburg	6	Steiermark	Graz	18.5	20	103	77	225	140
1774	Pöls	2419	Austria	76	Judenburg	Judenburg	6	Steiermark	Graz	10.9	15	95.8	72	217	135
1770	Pusterwald	479	Austria	76	Judenburg	Judenburg	6	Steiermark	Graz	30.3	44	115	101	237	166
1791	Reifling	381	Austria	76	Judenburg	Judenburg	6	Steiermark	Graz	1.5	4	87.2	66	209	130
1792	Reisstraße	172	Austria	76	Judenburg	Judenburg	6	Steiermark	Graz	15.4	18	94.3	73	216	136
1809	Sankt Anna am Lavantegg	417	Austria	76	Judenburg	Judenburg	6	Steiermark	Graz	24.9	25	87.7	70	225	143
1814	Sankt Georgen ob Judenburg	882	Austria	76	Judenburg	Judenburg	6	Steiermark	Graz	13.6	14	98.5	71	220	134
1818	Sankt Johann am Tauern	484	Austria	76	Judenburg	Judenburg	6	Steiermark	Graz	28.4	29	113	87	235	149
1846	Sankt Oswald-Möderbrugg	1174	Austria	76	Judenburg	Judenburg	6	Steiermark	Graz	24.5	29	105	77	226	139
1849	Sankt Peter ob Judenburg	1116	Austria	76	Judenburg	Judenburg	6	Steiermark	Graz	6.5	10	91.5	68	213	130
1859	Sankt Wolfgang-Kienberg	375	Austria	76	Judenburg	Judenburg	6	Steiermark	Graz	19.2	22	94	76	219	140
1940	Unzmarkt-Frauenburg	1371	Austria	76	Judenburg	Judenburg	6	Steiermark	Graz	18.7	20	104	78	225	140
1959	Weißkirchen in Steiermark	1308	Austria	76	Judenburg	Judenburg	6	Steiermark	Graz	6.5	8	85.3	65	207	125
1974	Zeltweg	7196	Austria	76	Judenburg	Judenburg	6	Steiermark	Graz	10.2	11	77.5	60	199	121
1455	Apfelberg	1142	Austria	77	Knittelfeld	Knittelfeld	6	Steiermark	Graz	4.2	8	75.7	65	197	123
1515	Feistritz bei Knittelfeld	771	Austria	77	Knittelfeld	Knittelfeld	6	Steiermark	Graz	9.7	9	64.3	56	186	114
1522	Flatschach	205	Austria	77	Knittelfeld	Knittelfeld	6	Steiermark	Graz	8.2	9	76.3	61	198	119
1534	Gaal	1444	Austria	77	Knittelfeld	Knittelfeld	6	Steiermark	Graz	14.6	17	85.4	70	207	130
1569	Großlobming	1178	Austria	77	Knittelfeld	Knittelfeld	6	Steiermark	Graz	5.2	9	77.1	65	199	124
1639	Kleinlobming	648	Austria	77	Knittelfeld	Knittelfeld	6	Steiermark	Graz	11.4	15	82.8	71	204	131
1643	Knittelfeld	11584	Austria	77	Knittelfeld	Knittelfeld	6	Steiermark	Graz	0	0	71.2	58	193	116
1644	Kobenz	1835	Austria	77	Knittelfeld	Knittelfeld	6	Steiermark	Graz	4.4	6	68.1	58	190	116
1779	Rachau	612	Austria	77	Knittelfeld	Knittelfeld	6	Steiermark	Graz	7.5	14	73.3	68	195	126
1828	Sankt Lorenzen bei Knittelfeld	792	Austria	77	Knittelfeld	Knittelfeld	6	Steiermark	Graz	10.3	9	64.8	58	186	113
1833	Sankt Marein bei Knittelfeld	1230	Austria	77	Knittelfeld	Knittelfeld	6	Steiermark	Graz	8.6	10	68.2	62	190	117
1836	Sankt Margarethen bei Knittelfeld	1339	Austria	77	Knittelfeld	Knittelfeld	6	Steiermark	Graz	10.3	8	64.8	59	188	111
1873	Seckau	1263	Austria	77	Knittelfeld	Knittelfeld	6	Steiermark	Graz	10.9	12	74.7	67	196	123
1882	Spielberg bei Knittelfeld	5094	Austria	77	Knittelfeld	Knittelfeld	6	Steiermark	Graz	2.4	6	73.9	62	195	118
1447	Allerheiligen bei Wildon	1435	Austria	73	Leibnitz	Leibnitz	6	Steiermark	Graz	17	20	25	35	208	130
1457	Arnfels	1078	Austria	73	Leibnitz	Leibnitz	6	Steiermark	Graz	23.1	24	57.7	58	245	151
1472	Berghausen	647	Austria	73	Leibnitz	Leibnitz	6	Steiermark	Graz	11	14	47.7	45	235	139
1477	Breitenfeld am Tannenriegel	202	Austria	73	Leibnitz	Leibnitz	6	Steiermark	Graz	11.1	13	42.2	43	204	133
1501	Ehrenhausen	1045	Austria	73	Leibnitz	Leibnitz	6	Steiermark	Graz	9.8	11	46.5	43	234	136
1504	Eichberg-Trautenburg	799	Austria	73	Leibnitz	Leibnitz	6	Steiermark	Graz	26.1	28	62.8	59	250	152
1509	Empersdorf	1324	Austria	73	Leibnitz	Leibnitz	6	Steiermark	Graz	25.4	26	21.1	29	193	120
1535	Gabersdorf	1108	Austria	73	Leibnitz	Leibnitz	6	Steiermark	Graz	7.4	9	44.1	44	231	137
1539	Gamlitz	3111	Austria	73	Leibnitz	Leibnitz	6	Steiermark	Graz	12.4	14	49.1	46	236	139
1547	Glanz an der Weinstraße	1415	Austria	73	Leibnitz	Leibnitz	6	Steiermark	Graz	21.9	28	58.6	60	246	153
1548	Gleinstätten	1474	Austria	73	Leibnitz	Leibnitz	6	Steiermark	Graz	20	20	41.9	50	229	142
1558	Gralla	2027	Austria	73	Leibnitz	Leibnitz	6	Steiermark	Graz	3.4	6	37.5	37	224	131
1568	Großklein	2265	Austria	73	Leibnitz	Leibnitz	6	Steiermark	Graz	14.3	15	48.9	51	236	142
1587	Hainsdorf im Schwarzautal	286	Austria	73	Leibnitz	Leibnitz	6	Steiermark	Graz	12.2	14	44.3	46	204	132
1601	Heiligenkreuz am Waasen	1861	Austria	73	Leibnitz	Leibnitz	6	Steiermark	Graz	22	23	20.9	29	195	121
1602	Heimschuh	1957	Austria	73	Leibnitz	Leibnitz	6	Steiermark	Graz	9.4	11	43.9	46	231	137
1603	Hengsberg	1390	Austria	73	Leibnitz	Leibnitz	6	Steiermark	Graz	15.2	15	34.3	35	216	130
1628	Kaindorf an der Sulm	2537	Austria	73	Leibnitz	Leibnitz	6	Steiermark	Graz	4.6	7	39.2	41	226	134
1638	Kitzeck im Sausal	1206	Austria	73	Leibnitz	Leibnitz	6	Steiermark	Graz	16.4	18	51	52	239	145
1665	Lang	1217	Austria	73	Leibnitz	Leibnitz	6	Steiermark	Graz	8.7	11	36.7	35	219	139
1673	Lebring-Sankt Margarethen	2001	Austria	73	Leibnitz	Leibnitz	6	Steiermark	Graz	7.4	9	35.7	34	218	138
1674	Leibnitz	7862	Austria	73	Leibnitz	Leibnitz	6	Steiermark	Graz	0	0	40.5	42	228	145
1677	Leutschach	554	Austria	73	Leibnitz	Leibnitz	6	Steiermark	Graz	23.7	27	60.4	58	248	182
1730	Oberhaag	2267	Austria	73	Leibnitz	Leibnitz	6	Steiermark	Graz	26.5	27	61.1	61	248	184
1734	Obervogau	885	Austria	73	Leibnitz	Leibnitz	6	Steiermark	Graz	6.3	9	45.4	42	233	145
1760	Pistorf	1409	Austria	73	Leibnitz	Leibnitz	6	Steiermark	Graz	20.7	21	40.4	46	228	149
1782	Ragnitz	1463	Austria	73	Leibnitz	Leibnitz	6	Steiermark	Graz	10.4	13	39	38	227	142
1787	Ratsch an der Weinstraße	448	Austria	73	Leibnitz	Leibnitz	6	Steiermark	Graz	17	21	53.7	53	241	157
1794	Retznei	423	Austria	73	Leibnitz	Leibnitz	6	Steiermark	Graz	11	13	47.7	44	235	148
1807	Sankt Andrä-Höch	1754	Austria	73	Leibnitz	Leibnitz	6	Steiermark	Graz	24.2	26	37.4	42	225	150
1813	Sankt Georgen an der Stiefing	1098	Austria	73	Leibnitz	Leibnitz	6	Steiermark	Graz	13.4	15	31	37	204	138
1820	Sankt Johann im Saggautal	2064	Austria	73	Leibnitz	Leibnitz	6	Steiermark	Graz	19.7	23	54.2	53	242	160
1841	Sankt Nikolai im Sausal	2225	Austria	73	Leibnitz	Leibnitz	6	Steiermark	Graz	11	17	34.3	38	222	144
1843	Sankt Nikolai ob Draßling	1061	Austria	73	Leibnitz	Leibnitz	6	Steiermark	Graz	14.9	17	47.1	46	209	149
1857	Sankt Ulrich am Waasen	768	Austria	73	Leibnitz	Leibnitz	6	Steiermark	Graz	20.6	26	19.9	28	203	132
1858	Sankt Veit am Vogau	1888	Austria	73	Leibnitz	Leibnitz	6	Steiermark	Graz	8.5	10	44.3	38	232	145
1874	Seggauberg	977	Austria	73	Leibnitz	Leibnitz	6	Steiermark	Graz	7.6	10	42.1	40	230	147
1864	Schloßberg	1067	Austria	73	Leibnitz	Leibnitz	6	Steiermark	Graz	24.3	27	61	55	248	161
1883	Spielfeld	956	Austria	73	Leibnitz	Leibnitz	6	Steiermark	Graz	11.5	13	49.4	39	237	146
1902	Stocking	1463	Austria	73	Leibnitz	Leibnitz	6	Steiermark	Graz	13.4	16	27.8	32	215	138
1906	Straß in Steiermark	1747	Austria	73	Leibnitz	Leibnitz	6	Steiermark	Graz	8	10	44.7	38	233	145
1910	Sulztal an der Weinstraße	130	Austria	73	Leibnitz	Leibnitz	6	Steiermark	Graz	17.9	23	54.6	51	242	157
1921	Tillmitsch	3163	Austria	73	Leibnitz	Leibnitz	6	Steiermark	Graz	6.4	10	34.6	36	222	142
1943	Vogau	1122	Austria	73	Leibnitz	Leibnitz	6	Steiermark	Graz	8.2	10	44.9	38	232	145
1948	Wagna	5321	Austria	73	Leibnitz	Leibnitz	6	Steiermark	Graz	4	5	41.5	40	229	146
1955	Weitendorf	1526	Austria	73	Leibnitz	Leibnitz	6	Steiermark	Graz	15.6	12	23	26	210	131
1968	Wildon	2542	Austria	73	Leibnitz	Leibnitz	6	Steiermark	Graz	11.7	13	26.2	30	213	136
1970	Wolfsberg im Schwarzautal	803	Austria	73	Leibnitz	Leibnitz	6	Steiermark	Graz	12.9	14	45	41	203	142
1508	Eisenerz	4822	Austria	84	Leoben	Leoben	6	Steiermark	Graz	30.9	31	82.8	67	194	142
1536	Gai	1785	Austria	84	Leoben	Leoben	6	Steiermark	Graz	13.2	15	61.1	48	184	124
1585	Hafning bei Trofaiach	1622	Austria	84	Leoben	Leoben	6	Steiermark	Graz	11.4	13	63.5	56	175	125
1604	Hieflau	781	Austria	84	Leoben	Leoben	6	Steiermark	Graz	43.6	46	98.2	88	223	156
1630	Kalwang	1087	Austria	84	Leoben	Leoben	6	Steiermark	Graz	34.4	22	74.5	57	193	125
1631	Kammern im Liesingtal	1668	Austria	84	Leoben	Leoben	6	Steiermark	Graz	21.9	19	62	54	185	124
1652	Kraubath an der Mur	1291	Austria	84	Leoben	Leoben	6	Steiermark	Graz	17.6	15	57.8	50	181	119
1676	Leoben	24662	Austria	84	Leoben	Leoben	6	Steiermark	Graz	0	0	61.2	55	159	108
1693	Mautern in Steiermark	1833	Austria	84	Leoben	Leoben	6	Steiermark	Graz	28.6	20	68.7	55	187	122
1725	Niklasdorf	2533	Austria	84	Leoben	Leoben	6	Steiermark	Graz	8.4	14	67	60	158	104
1766	Proleb	1576	Austria	84	Leoben	Leoben	6	Steiermark	Graz	7.2	11	65.8	57	160	109
1781	Radmer	660	Austria	84	Leoben	Leoben	6	Steiermark	Graz	51.1	59	103	102	215	168
1840	Sankt Michael in Obersteiermark	3087	Austria	84	Leoben	Leoben	6	Steiermark	Graz	9.1	10	51.8	48	173	113
1850	Sankt Peter-Freienstein	2429	Austria	84	Leoben	Leoben	6	Steiermark	Graz	5.1	7	63.4	55	169	116
1855	Sankt Stefan ob Leoben	1966	Austria	84	Leoben	Leoben	6	Steiermark	Graz	14.5	13	54.7	48	177	115
1922	Traboch	1376	Austria	84	Leoben	Leoben	6	Steiermark	Graz	13.9	15	55.4	49	178	116
1929	Trofaiach	7917	Austria	84	Leoben	Leoben	6	Steiermark	Graz	9	12	61.8	56	173	120
1946	Vordernberg	1059	Austria	84	Leoben	Leoben	6	Steiermark	Graz	17	18	68.9	60	181	126
1950	Wald am Schoberpaß	637	Austria	84	Leoben	Leoben	6	Steiermark	Graz	41.1	28	81.2	63	204	131
1440	Admont	2537	Austria	69	Liezen	Liezen	6	Steiermark	Graz	20.3	21	111	86	234	156
1445	Aigen im Ennstal	2576	Austria	69	Liezen	Liezen	6	Steiermark	Graz	10.4	13	130	93	253	162
1444	Aich	920	Austria	69	Liezen	Liezen	6	Steiermark	Graz	40.2	33	158	114	281	183
1449	Altaussee	1774	Austria	69	Liezen	Liezen	6	Steiermark	Graz	49.4	42	167	124	290	190
1452	Altenmarkt bei Sankt Gallen	867	Austria	69	Liezen	Liezen	6	Steiermark	Graz	44.4	43	119	107	187	148
1456	Ardning	1184	Austria	69	Liezen	Liezen	6	Steiermark	Graz	11.2	13	121	83	243	151
1462	Bad Aussee	4881	Austria	69	Liezen	Liezen	6	Steiermark	Graz	43.8	37	162	118	284	184
1466	Bad Mitterndorf	3074	Austria	69	Liezen	Liezen	6	Steiermark	Graz	28.7	26	147	107	269	173
1492	Donnersbach	1110	Austria	69	Liezen	Liezen	6	Steiermark	Graz	23.9	23	142	104	264	171
1493	Donnersbachwald	329	Austria	69	Liezen	Liezen	6	Steiermark	Graz	34.2	33	152	114	275	180
1537	Gaishorn am See	1025	Austria	69	Liezen	Liezen	6	Steiermark	Graz	27.1	23	94	70	216	136
1540	Gams bei Hieflau	577	Austria	69	Liezen	Liezen	6	Steiermark	Graz	50	57	107	96	200	148
1582	Gössenberg	272	Austria	69	Liezen	Liezen	6	Steiermark	Graz	44.5	40	162	122	285	187
1576	Gröbming	2836	Austria	69	Liezen	Liezen	6	Steiermark	Graz	34	29	152	110	274	175
1573	Großsölk	490	Austria	69	Liezen	Liezen	6	Steiermark	Graz	37.6	36	156	118	278	183
1575	Grundlsee	1258	Austria	69	Liezen	Liezen	6	Steiermark	Graz	44.1	40	162	122	284	187
1589	Hall	1759	Austria	69	Liezen	Liezen	6	Steiermark	Graz	20	21	129	90	252	157
1599	Haus	2383	Austria	69	Liezen	Liezen	6	Steiermark	Graz	44.4	37	162	119	285	183
1618	Irdning	2762	Austria	69	Liezen	Liezen	6	Steiermark	Graz	18.5	17	136	99	259	164
1620	Johnsbach	145	Austria	69	Liezen	Liezen	6	Steiermark	Graz	37.7	41	128	108	251	173
1640	Kleinsölk	586	Austria	69	Liezen	Liezen	6	Steiermark	Graz	38.6	40	157	122	279	184
1664	Landl	1270	Austria	69	Liezen	Liezen	6	Steiermark	Graz	51.1	48	106	95	207	153
1669	Lassing	1672	Austria	69	Liezen	Liezen	6	Steiermark	Graz	8.3	11	116	82	239	146
1679	Liezen	6856	Austria	69	Liezen	Liezen	6	Steiermark	Graz	0	0	119	84	241	147
1697	Michaelerberg	539	Austria	69	Liezen	Liezen	6	Steiermark	Graz	34.7	33	153	116	275	178
1699	Mitterberg	1174	Austria	69	Liezen	Liezen	6	Steiermark	Graz	29.6	27	147	110	270	172
1724	Niederöblarn	591	Austria	69	Liezen	Liezen	6	Steiermark	Graz	23.8	22	142	104	264	166
1979	Öblarn	1442	Austria	69	Liezen	Liezen	6	Steiermark	Graz	27.1	25	145	108	267	170
1739	Oppenberg	241	Austria	69	Liezen	Liezen	6	Steiermark	Graz	17.3	21	117	88	240	152
1744	Palfau	408	Austria	69	Liezen	Liezen	6	Steiermark	Graz	58.8	55	116	105	195	142
1754	Pichl-Kainisch	749	Austria	69	Liezen	Liezen	6	Steiermark	Graz	35.4	29	153	112	276	173
1755	Pichl-Preunegg	941	Austria	69	Liezen	Liezen	6	Steiermark	Graz	60.2	48	178	131	301	193
1767	Pruggern	627	Austria	69	Liezen	Liezen	6	Steiermark	Graz	37.2	30	155	113	278	176
1775	Pürgg-Trautenfels	924	Austria	69	Liezen	Liezen	6	Steiermark	Graz	27.8	30	146	113	268	174
1783	Ramsau am Dachstein	2739	Austria	69	Liezen	Liezen	6	Steiermark	Graz	55.1	49	173	132	296	193
1801	Rohrmoos-Untertal	1386	Austria	69	Liezen	Liezen	6	Steiermark	Graz	57.2	49	175	132	298	193
1803	Rottenmann	5143	Austria	69	Liezen	Liezen	6	Steiermark	Graz	11.6	11	111	76	233	139
1812	Sankt Gallen	1418	Austria	69	Liezen	Liezen	6	Steiermark	Graz	39.7	36	149	107	210	149
1837	Sankt Martin am Grimming	758	Austria	69	Liezen	Liezen	6	Steiermark	Graz	25.2	21	143	104	266	165
1842	Sankt Nikolai im Sölktal	499	Austria	69	Liezen	Liezen	6	Steiermark	Graz	48.5	45	166	128	289	189
1876	Selzthal	1681	Austria	69	Liezen	Liezen	6	Steiermark	Graz	7.8	10	114	78	236	141
1862	Schladming	4459	Austria	69	Liezen	Liezen	6	Steiermark	Graz	51.3	42	169	125	292	186
1890	Stainach	1968	Austria	69	Liezen	Liezen	6	Steiermark	Graz	12.2	11	130	93	253	154
1914	Tauplitz	1004	Austria	69	Liezen	Liezen	6	Steiermark	Graz	24	22	142	104	264	165
1926	Treglwang	367	Austria	69	Liezen	Liezen	6	Steiermark	Graz	32.1	22	89	64	211	126
1927	Trieben	3437	Austria	69	Liezen	Liezen	6	Steiermark	Graz	22.6	17	98.7	70	221	134
1957	Weißenbach an der Enns	509	Austria	69	Liezen	Liezen	6	Steiermark	Graz	41.4	38	151	108	208	148
1958	Weißenbach bei Liezen	1119	Austria	69	Liezen	Liezen	6	Steiermark	Graz	4.4	7	122	90	245	150
1960	Weng im Gesäuse	605	Austria	69	Liezen	Liezen	6	Steiermark	Graz	24	24	133	94	256	157
1967	Wildalpen	527	Austria	69	Liezen	Liezen	6	Steiermark	Graz	75.2	67	130	115	190	146
1972	Wörschach	1158	Austria	69	Liezen	Liezen	6	Steiermark	Graz	9	8	127	90	249	149
1494	Dürnstein in der Steiermark	281	Austria	83	Murau	Murau	6	Steiermark	Graz	38.3	41	131	101	253	160
1531	Frojach-Katsch	1199	Austria	83	Murau	Murau	6	Steiermark	Graz	15.8	21	121	92	243	151
1649	Krakaudorf	636	Austria	83	Murau	Murau	6	Steiermark	Graz	20.8	25	147	116	270	175
1650	Krakauhintermühlen	554	Austria	83	Murau	Murau	6	Steiermark	Graz	26.4	32	153	123	275	183
1651	Krakauschatten	316	Austria	83	Murau	Murau	6	Steiermark	Graz	23.7	27	150	119	273	178
1658	Kulm am Zirbitz	330	Austria	83	Murau	Murau	6	Steiermark	Graz	36.9	42	124	101	246	160
1670	Laßnitz bei Murau	1042	Austria	83	Murau	Murau	6	Steiermark	Graz	7.6	11	135	105	257	164
1690	Mariahof	1347	Austria	83	Murau	Murau	6	Steiermark	Graz	25.8	31	124	96	247	154
1711	Mühlen	941	Austria	83	Murau	Murau	6	Steiermark	Graz	38.4	42	131	102	253	160
1706	Murau	2122	Austria	83	Murau	Murau	6	Steiermark	Graz	0	0	131	101	254	159
1722	Neumarkt in Steiermark	1781	Austria	83	Murau	Murau	6	Steiermark	Graz	29	32	122	93	244	152
1723	Niederwölz	602	Austria	83	Murau	Murau	6	Steiermark	Graz	22.7	25	113	87	236	145
1736	Oberwölz Stadt	990	Austria	83	Murau	Murau	6	Steiermark	Graz	32.1	33	123	96	246	153
1737	Oberwölz Umgebung	789	Austria	83	Murau	Murau	6	Steiermark	Graz	39.1	45	130	108	253	165
1748	Perchau am Sattel	305	Austria	83	Murau	Murau	6	Steiermark	Graz	32.1	32	116	89	239	146
1764	Predlitz-Turrach	833	Austria	83	Murau	Murau	6	Steiermark	Graz	21.8	19	153	119	276	177
1785	Ranten	1047	Austria	83	Murau	Murau	6	Steiermark	Graz	14.3	17	141	109	263	167
1797	Rinegg	160	Austria	83	Murau	Murau	6	Steiermark	Graz	13.4	20	140	111	262	169
1811	Sankt Blasen	568	Austria	83	Murau	Murau	6	Steiermark	Graz	23.3	28	126	100	248	159
1815	Sankt Georgen ob Murau	1367	Austria	83	Murau	Murau	6	Steiermark	Graz	6.1	5	138	106	260	164
1826	Sankt Lambrecht	1459	Austria	83	Murau	Murau	6	Steiermark	Graz	18.2	21	128	101	250	160
1829	Sankt Lorenzen bei Scheifling	623	Austria	83	Murau	Murau	6	Steiermark	Graz	26.7	29	112	85	234	144
1834	Sankt Marein bei Neumarkt	971	Austria	83	Murau	Murau	6	Steiermark	Graz	29.9	34	122	94	245	152
1887	Sankt Peter am Kammersberg	2092	Austria	83	Murau	Murau	6	Steiermark	Graz	21.4	25	132	102	255	161
1861	Scheifling	1539	Austria	83	Murau	Murau	6	Steiermark	Graz	25.8	27	110	82	232	141
1869	Schöder	1018	Austria	83	Murau	Murau	6	Steiermark	Graz	15.4	19	137	107	260	165
1870	Schönberg-Lachtal	442	Austria	83	Murau	Murau	6	Steiermark	Graz	30.3	33	122	94	244	153
1888	St, Ruprecht-Falkendorf	475	Austria	83	Murau	Murau	6	Steiermark	Graz	14.8	19	146	119	269	177
1889	Stadl an der Mur	1008	Austria	83	Murau	Murau	6	Steiermark	Graz	15.8	13	147	113	270	172
1903	Stolzalpe	452	Austria	83	Murau	Murau	6	Steiermark	Graz	9.7	16	135	105	257	163
1915	Teufenbach	706	Austria	83	Murau	Murau	6	Steiermark	Graz	20.1	23	116	88	238	146
1928	Triebendorf	140	Austria	83	Murau	Murau	6	Steiermark	Graz	10.6	14	125	93	247	152
1969	Winklern bei Oberwölz	894	Austria	83	Murau	Murau	6	Steiermark	Graz	35	36	127	97	249	155
1977	Zeutschach	225	Austria	83	Murau	Murau	6	Steiermark	Graz	32.7	40	127	101	249	159
1448	Allerheiligen im Mürztal	1940	Austria	74	Mürzzuschlag	Mürzzuschlag	6	Steiermark	Graz	27.3	19	66.5	52	133	85
1450	Altenberg an der Rax	333	Austria	74	Mürzzuschlag	Mürzzuschlag	6	Steiermark	Graz	10.4	12	103	75	118	81
1541	Ganz	345	Austria	74	Mürzzuschlag	Mürzzuschlag	6	Steiermark	Graz	3.6	6	92.2	63	110	69
1632	Kapellen	599	Austria	74	Mürzzuschlag	Mürzzuschlag	6	Steiermark	Graz	9.1	11	102	74	117	80
1635	Kindberg	5503	Austria	74	Mürzzuschlag	Mürzzuschlag	6	Steiermark	Graz	22.8	15	70.7	51	129	78
1653	Krieglach	5169	Austria	74	Mürzzuschlag	Mürzzuschlag	6	Steiermark	Graz	12.7	11	83.7	58	118	74
1667	Langenwang	4010	Austria	74	Mürzzuschlag	Mürzzuschlag	6	Steiermark	Graz	6.5	10	86.3	61	115	72
1701	Mitterdorf im Mürztal	2427	Austria	74	Mürzzuschlag	Mürzzuschlag	6	Steiermark	Graz	18.5	14	80	57	124	77
1712	Mürzhofen	944	Austria	74	Mürzzuschlag	Mürzzuschlag	6	Steiermark	Graz	27.5	18	66.5	50	133	80
1713	Mürzsteg	608	Austria	74	Mürzzuschlag	Mürzzuschlag	6	Steiermark	Graz	20	19	113	83	128	88
1714	Mürzzuschlag	8686	Austria	74	Mürzzuschlag	Mürzzuschlag	6	Steiermark	Graz	0	0	92.8	64	108	69
1719	Neuberg an der Mürz	1309	Austria	74	Mürzzuschlag	Mürzzuschlag	6	Steiermark	Graz	12.5	14	105	77	120	83
1884	Spital am Semmering	1617	Austria	74	Mürzzuschlag	Mürzzuschlag	6	Steiermark	Graz	6.8	7	98.2	65	101	64
1897	Stanz im Mürztal	1908	Austria	74	Mürzzuschlag	Mürzzuschlag	6	Steiermark	Graz	31.2	23	75.9	58	137	86
1942	Veitsch	2500	Austria	74	Mürzzuschlag	Mürzzuschlag	6	Steiermark	Graz	22.7	20	84.2	63	129	82
1952	Wartberg im Mürztal	2100	Austria	74	Mürzzuschlag	Mürzzuschlag	6	Steiermark	Graz	20	15	75.2	55	126	78
1467	Bad Radkersburg	1337	Austria	80	Radkersburg	Radkersburg	6	Steiermark	Graz	0	0	77.5	67	211	146
1473	Bierbaum am Auersbach	479	Austria	80	Radkersburg	Radkersburg	6	Steiermark	Graz	26.5	30	66.6	59	195	138
1486	Deutsch Goritz	1232	Austria	80	Radkersburg	Radkersburg	6	Steiermark	Graz	16.3	17	63.6	52	204	142
1490	Dietersdorf am Gnasbach	373	Austria	80	Radkersburg	Radkersburg	6	Steiermark	Graz	23.3	24	64.9	55	195	136
1505	Eichfeld	895	Austria	80	Radkersburg	Radkersburg	6	Steiermark	Graz	19	20	58.4	47	246	142
1553	Gosdorf	1159	Austria	80	Radkersburg	Radkersburg	6	Steiermark	Graz	17.8	17	60	49	210	144
1588	Halbenrain	1786	Austria	80	Radkersburg	Radkersburg	6	Steiermark	Graz	5.7	7	72	59	206	139
1608	Hof bei Straden	875	Austria	80	Radkersburg	Radkersburg	6	Steiermark	Graz	12.8	13	69.3	57	200	135
1642	Klöch	1229	Austria	80	Radkersburg	Radkersburg	6	Steiermark	Graz	10.6	12	76.9	65	207	142
1696	Mettersdorf am Saßbach	1322	Austria	80	Radkersburg	Radkersburg	6	Steiermark	Graz	31.6	33	57.7	49	206	136
1707	Mureck	1575	Austria	80	Radkersburg	Radkersburg	6	Steiermark	Graz	21.2	21	56.3	44	244	139
1708	Murfeld	1671	Austria	80	Radkersburg	Radkersburg	6	Steiermark	Graz	28.9	28	48.6	37	236	132
1780	Radkersburg Umgebung	1764	Austria	80	Radkersburg	Radkersburg	6	Steiermark	Graz	2.6	6	79.2	70	213	149
1788	Ratschendorf	623	Austria	80	Radkersburg	Radkersburg	6	Steiermark	Graz	20.2	19	62.3	51	206	144
1847	Sankt Peter am Ottersbach	2256	Austria	80	Radkersburg	Radkersburg	6	Steiermark	Graz	26	27	60.1	50	209	139
1904	Straden	1552	Austria	80	Radkersburg	Radkersburg	6	Steiermark	Graz	19.9	21	72.3	63	196	134
1920	Tieschen	1325	Austria	80	Radkersburg	Radkersburg	6	Steiermark	Graz	13.6	16	76.4	65	202	139
1930	Trössing	276	Austria	80	Radkersburg	Radkersburg	6	Steiermark	Graz	25.4	27	52.6	61	193	135
1953	Weinburg am Saßbach	1056	Austria	80	Radkersburg	Radkersburg	6	Steiermark	Graz	27.2	26	52.7	42	240	137
1484	Bärnbach	5273	Austria	82	Voitsberg	Voitsberg	6	Steiermark	Graz	3.1	6	43.4	40	231	135
1497	Edelschrott	1620	Austria	82	Voitsberg	Voitsberg	6	Steiermark	Graz	14.9	16	54.2	50	242	145
1538	Gallmannsegg	314	Austria	82	Voitsberg	Voitsberg	6	Steiermark	Graz	15	20	55.3	54	210	145
1544	Geistthal	843	Austria	82	Voitsberg	Voitsberg	6	Steiermark	Graz	22.7	24	37.1	43	200	130
1584	Gößnitz	451	Austria	82	Voitsberg	Voitsberg	6	Steiermark	Graz	13.6	20	52.9	54	240	149
1556	Graden	487	Austria	82	Voitsberg	Voitsberg	6	Steiermark	Graz	15.4	18	54.7	52	242	147
1606	Hirschegg	681	Austria	82	Voitsberg	Voitsberg	6	Steiermark	Graz	26.7	29	59.8	50	247	145
1625	Kainach bei Voitsberg	668	Austria	82	Voitsberg	Voitsberg	6	Steiermark	Graz	11.6	15	51.9	50	239	145
1661	Köflach	9758	Austria	82	Voitsberg	Voitsberg	6	Steiermark	Graz	5.8	8	45.1	42	233	137
1647	Kohlschwarz	712	Austria	82	Voitsberg	Voitsberg	6	Steiermark	Graz	7.3	10	47.6	45	235	140
1655	Krottendorf-Gaisfeld	2438	Austria	82	Voitsberg	Voitsberg	6	Steiermark	Graz	7.6	10	31.5	30	219	124
1680	Ligist	3235	Austria	82	Voitsberg	Voitsberg	6	Steiermark	Graz	10	13	33.5	32	221	126
1689	Maria Lankowitz	2176	Austria	82	Voitsberg	Voitsberg	6	Steiermark	Graz	7.1	10	46.4	43	234	138
1703	Modriach	215	Austria	82	Voitsberg	Voitsberg	6	Steiermark	Graz	30.2	37	51.7	43	239	138
1704	Mooskirchen	2064	Austria	82	Voitsberg	Voitsberg	6	Steiermark	Graz	16.4	20	23.9	30	211	125
1742	Pack	422	Austria	82	Voitsberg	Voitsberg	6	Steiermark	Graz	25.9	28	59.6	46	247	140
1753	Piberegg	359	Austria	82	Voitsberg	Voitsberg	6	Steiermark	Graz	5.9	9	46.2	44	234	139
1802	Rosental an der Kainach	1703	Austria	82	Voitsberg	Voitsberg	6	Steiermark	Graz	2.2	4	41.4	37	229	132
1806	Salla	289	Austria	82	Voitsberg	Voitsberg	6	Steiermark	Graz	19.7	22	59	55	234	147
1822	Sankt Johann-Köppling	1783	Austria	82	Voitsberg	Voitsberg	6	Steiermark	Graz	11.7	15	29.1	29	217	123
1838	Sankt Martin am Wöllmißberg	828	Austria	82	Voitsberg	Voitsberg	6	Steiermark	Graz	10.8	17	43.7	48	231	142
1912	Söding	2178	Austria	82	Voitsberg	Voitsberg	6	Steiermark	Graz	14.9	17	21.5	27	209	121
1913	Södingberg	834	Austria	82	Voitsberg	Voitsberg	6	Steiermark	Graz	15.7	17	33.3	40	208	137
1895	Stallhofen	3145	Austria	82	Voitsberg	Voitsberg	6	Steiermark	Graz	8	11	25.9	33	223	128
1944	Voitsberg	9640	Austria	82	Voitsberg	Voitsberg	6	Steiermark	Graz	0	0	39.6	38	227	133
1446	Albersdorf-Prebuch	1990	Austria	72	Weiz	Weiz	6	Steiermark	Graz	15.7	19	31.8	30	178	105
1454	Anger	829	Austria	72	Weiz	Weiz	6	Steiermark	Graz	14.6	15	52.9	45	160	110
1458	Arzberg	553	Austria	72	Weiz	Weiz	6	Steiermark	Graz	18.6	22	33.3	47	191	123
1469	Baierdorf bei Anger	1671	Austria	72	Weiz	Weiz	6	Steiermark	Graz	17.6	21	43.8	53	163	116
1474	Birkfeld	1622	Austria	72	Weiz	Weiz	6	Steiermark	Graz	25.3	25	63.6	55	151	102
1512	Etzersdorf-Rollsdorf	1132	Austria	72	Weiz	Weiz	6	Steiermark	Graz	10.7	14	39.3	39	162	112
1514	Feistritz bei Anger	1068	Austria	72	Weiz	Weiz	6	Steiermark	Graz	11.8	13	38.1	46	158	109
1519	Fischbach	1573	Austria	72	Weiz	Weiz	6	Steiermark	Graz	38.2	39	76.5	69	144	102
1520	Fladnitz an der Teichalm	1181	Austria	72	Weiz	Weiz	6	Steiermark	Graz	17.1	21	49.1	46	189	121
1523	Floing	1202	Austria	72	Weiz	Weiz	6	Steiermark	Graz	17	21	43.2	53	158	112
1543	Gasen	948	Austria	72	Weiz	Weiz	6	Steiermark	Graz	27.3	36	67.2	61	163	117
1546	Gersdorf an der Feistritz	1215	Austria	72	Weiz	Weiz	6	Steiermark	Graz	25.3	28	44.6	41	156	98
1549	Gleisdorf	5748	Austria	72	Weiz	Weiz	6	Steiermark	Graz	15.2	16	28.2	25	174	100
1577	Gschaid bei Birkfeld	920	Austria	72	Weiz	Weiz	6	Steiermark	Graz	26.2	28	64.5	59	150	103
1580	Gutenberg an der Raabklamm	1255	Austria	72	Weiz	Weiz	6	Steiermark	Graz	7.8	11	23.8	34	193	121
1597	Haslau bei Birkfeld	446	Austria	72	Weiz	Weiz	6	Steiermark	Graz	28.1	30	66.4	60	154	108
1605	Hirnsdorf	699	Austria	72	Weiz	Weiz	6	Steiermark	Graz	24.4	25	43.7	38	147	96
1610	Hofstätten an der Raab	2064	Austria	72	Weiz	Weiz	6	Steiermark	Graz	23.3	23	33.1	28	171	99
1611	Hohenau an der Raab	1316	Austria	72	Weiz	Weiz	6	Steiermark	Graz	15.5	20	56.8	55	197	130
1617	Ilztal	1727	Austria	72	Weiz	Weiz	6	Steiermark	Graz	16.9	20	36.2	32	155	104
1645	Koglhof	1119	Austria	72	Weiz	Weiz	6	Steiermark	Graz	21.1	22	47.3	54	156	108
1654	Krottendorf	2366	Austria	72	Weiz	Weiz	6	Steiermark	Graz	2.9	5	29.2	37	187	110
1659	Kulm bei Weiz	483	Austria	72	Weiz	Weiz	6	Steiermark	Graz	19	27	43.2	41	155	108
1662	Labuch	791	Austria	72	Weiz	Weiz	6	Steiermark	Graz	21.3	26	32.7	33	174	106
1672	Laßnitzthal	1091	Austria	72	Weiz	Weiz	6	Steiermark	Graz	20.4	23	24.4	30	176	104
1684	Ludersdorf-Wilfersdorf	2032	Austria	72	Weiz	Weiz	6	Steiermark	Graz	18.2	19	21.1	27	174	100
1692	Markt Hartmannsdorf	2945	Austria	72	Weiz	Weiz	6	Steiermark	Graz	31.5	31	41.3	36	170	102
1698	Miesenbach bei Birkfeld	742	Austria	72	Weiz	Weiz	6	Steiermark	Graz	32.4	35	70.6	65	145	102
1700	Mitterdorf an der Raab	2075	Austria	72	Weiz	Weiz	6	Steiermark	Graz	6.2	8	23.1	32	184	111
1705	Mortantsch	2026	Austria	72	Weiz	Weiz	6	Steiermark	Graz	5.1	9	26.4	38	193	122
1715	Naas	1386	Austria	72	Weiz	Weiz	6	Steiermark	Graz	4.9	7	34.1	44	194	119
1716	Naintsch	618	Austria	72	Weiz	Weiz	6	Steiermark	Graz	24.3	28	50.5	60	167	122
1721	Neudorf bei Passail	501	Austria	72	Weiz	Weiz	6	Steiermark	Graz	22.6	27	33	40	186	119
1726	Nitscha	1444	Austria	72	Weiz	Weiz	6	Steiermark	Graz	20.7	23	34.4	32	168	102
1732	Oberrettenbach	461	Austria	72	Weiz	Weiz	6	Steiermark	Graz	21.6	27	41	40	168	104
1746	Passail	2001	Austria	72	Weiz	Weiz	6	Steiermark	Graz	13.8	16	51.5	47	191	121
1759	Pischelsdorf in der Steiermark	2517	Austria	72	Weiz	Weiz	6	Steiermark	Graz	21.1	24	40.5	38	151	102
1765	Preßguts	395	Austria	72	Weiz	Weiz	6	Steiermark	Graz	13.2	16	39.8	38	159	110
1768	Puch bei Weiz	2106	Austria	72	Weiz	Weiz	6	Steiermark	Graz	12.5	15	45.2	45	158	111
1789	Ratten	1181	Austria	72	Weiz	Weiz	6	Steiermark	Graz	43.8	43	82.1	74	136	90
1790	Reichendorf	613	Austria	72	Weiz	Weiz	6	Steiermark	Graz	16.8	20	42.6	39	155	105
1793	Rettenegg	760	Austria	72	Weiz	Weiz	6	Steiermark	Graz	51.6	51	89.9	92	118	92
1885	Sankt Kathrein am Hauenstein	681	Austria	72	Weiz	Weiz	6	Steiermark	Graz	44.5	42	96.5	69	131	85
1825	Sankt Kathrein am Offenegg	1146	Austria	72	Weiz	Weiz	6	Steiermark	Graz	15.7	22	44.8	60	204	136
1886	Sankt Margarethen an der Raab	3912	Austria	72	Weiz	Weiz	6	Steiermark	Graz	26	24	35.8	29	174	100
1852	Sankt Ruprecht an der Raab	2079	Austria	72	Weiz	Weiz	6	Steiermark	Graz	8.5	12	34.2	31	180	105
1879	Sinabelkirchen	4052	Austria	72	Weiz	Weiz	6	Steiermark	Graz	28.3	24	38.1	30	162	94
1900	Stenzengreith	513	Austria	72	Weiz	Weiz	6	Steiermark	Graz	16.5	23	24.2	36	196	126
1905	Strallegg	1994	Austria	72	Weiz	Weiz	6	Steiermark	Graz	35.5	37	73.8	67	146	98
1917	Thannhausen	2361	Austria	72	Weiz	Weiz	6	Steiermark	Graz	3.3	8	32.9	42	191	115
1934	Ungerdorf	848	Austria	72	Weiz	Weiz	6	Steiermark	Graz	19.3	22	29.5	29	175	103
1937	Unterfladnitz	1502	Austria	72	Weiz	Weiz	6	Steiermark	Graz	5.7	9	37.2	34	183	108
1949	Waisenegg	1094	Austria	72	Weiz	Weiz	6	Steiermark	Graz	32.2	35	70.5	65	145	100
1956	Weiz	8894	Austria	72	Weiz	Weiz	6	Steiermark	Graz	0	0	30.1	40	188	113
1993	Arzl im Pitztal	2978	Austria	90	Imst	Imst	7	Tirol	Innsbruck	5.1	8	62	43	534	320
2052	Haiming	4453	Austria	90	Imst	Imst	7	Tirol	Innsbruck	15.1	16	48	36	520	314
2067	Imst	9531	Austria	90	Imst	Imst	7	Tirol	Innsbruck	0	0	61.7	43	534	319
2068	Imsterberg	746	Austria	90	Imst	Imst	7	Tirol	Innsbruck	9.5	13	64.2	45	536	321
2076	Jerzens	1000	Austria	90	Imst	Imst	7	Tirol	Innsbruck	13.9	20	70.8	55	543	331
2083	Karres	612	Austria	90	Imst	Imst	7	Tirol	Innsbruck	5.1	8	58.8	42	531	318
2084	Karrösten	685	Austria	90	Imst	Imst	7	Tirol	Innsbruck	4.4	9	61.3	44	533	320
2110	Längenfeld	4310	Austria	90	Imst	Imst	7	Tirol	Innsbruck	34	35	74.1	57	546	333
2116	Mieming	3457	Austria	90	Imst	Imst	7	Tirol	Innsbruck	28.3	24	40.4	31	512	309
2118	Mils bei Imst	544	Austria	90	Imst	Imst	7	Tirol	Innsbruck	7	9	64.6	43	536	319
2121	Mötz	1244	Austria	90	Imst	Imst	7	Tirol	Innsbruck	23.2	20	41.3	29	513	307
2125	Nassereith	2051	Austria	90	Imst	Imst	7	Tirol	Innsbruck	13.1	15	59.5	47	531	324
2141	Obsteig	1184	Austria	90	Imst	Imst	7	Tirol	Innsbruck	22.2	22	48	34	520	312
2260	Oetz	2308	Austria	90	Imst	Imst	7	Tirol	Innsbruck	16.4	17	56.5	40	528	316
2167	Rietz	2109	Austria	90	Imst	Imst	7	Tirol	Innsbruck	28.6	24	36.5	28	508	306
2170	Roppen	1659	Austria	90	Imst	Imst	7	Tirol	Innsbruck	9.5	12	55.5	40	527	315
2172	Sautens	1425	Austria	90	Imst	Imst	7	Tirol	Innsbruck	12.9	16	55.1	40	527	315
2190	Silz	2497	Austria	90	Imst	Imst	7	Tirol	Innsbruck	18.4	19	43.7	32	516	309
[truncated: 361 more rows]

## Sheet: AU
int	freq	rel	cum	int	freq	rel	cum	int	freq	rel	cum
0	0	0	0	0	0	0	0	0	0	0	0
2	9	0.396301	0.396301	5	5	0.213038	0.213038	20	12	0.509338	0.509338
4	64	2.81814	3.21444	10	54	2.30081	2.51385	40	99	4.20204	4.71138
6	110	4.84368	8.05812	15	78	3.32339	5.83724	60	110	4.66893	9.38031
8	163	7.17745	15.2356	20	79	3.366	9.20324	80	158	6.70628	16.0866
10	162	7.13342	22.369	25	117	4.98509	14.1883	100	131	5.56027	21.6469
12	204	8.98283	31.3518	30	92	3.9199	18.1082	120	88	3.73514	25.382
14	183	8.05812	39.41	35	100	4.26076	22.369	140	110	4.66893	30.0509
16	185	8.14619	47.5561	40	93	3.96251	26.3315	160	141	5.98472	36.0357
18	145	6.38485	53.941	45	127	5.41116	31.7427	180	129	5.47538	41.511
20	151	6.64905	60.59	50	120	5.11291	36.8556	200	174	7.3854	48.8964
22	138	6.07662	66.6667	55	114	4.85726	41.7128	220	151	6.40917	55.3056
24	133	5.85645	72.5231	60	111	4.72944	46.4423	240	185	7.85229	63.1579
26	113	4.97578	77.4989	65	122	5.19813	51.6404	260	139	5.89983	69.0577
28	91	4.00705	81.5059	70	106	4.5164	56.1568	280	76	3.22581	72.2835
30	91	4.00705	85.513	75	99	4.21815	60.3749	300	83	3.52292	75.8065
32	51	2.24571	87.7587	80	83	3.53643	63.9114	320	57	2.41935	78.2258
34	48	2.11361	89.8723	85	89	3.79207	67.7035	340	30	1.27334	79.4992
36	48	2.11361	91.9859	90	89	3.79207	71.4955	360	32	1.35823	80.8574
38	36	1.5852	93.5711	95	81	3.45121	74.9467	380	46	1.95246	82.8098
40	32	1.40907	94.9802	100	85	3.62164	78.5684	400	28	1.18846	83.9983
42	25	1.10084	96.081	105	77	3.28078	81.8492	420	22	0.933786	84.9321
44	15	0.660502	96.7415	110	62	2.64167	84.4908	440	27	1.14601	86.0781
46	19	0.836636	97.5782	115	51	2.17299	86.6638	460	32	1.35823	87.4363
48	8	0.352268	97.9304	120	48	2.04516	88.709	480	51	2.16469	89.601
50	13	0.572435	98.5029	125	54	2.30081	91.0098	500	45	1.91002	91.511
52	8	0.352268	98.8551	130	46	1.95995	92.9697	520	37	1.57046	93.0815
54	3	0.1321	98.9872	135	30	1.27823	94.248	540	25	1.06112	94.1426
56	5	0.220167	99.2074	140	31	1.32084	95.5688	560	25	1.06112	95.2037
58	4	0.176134	99.3835	145	17	0.724329	96.2931	580	14	0.594228	95.798
60	3	0.1321	99.5156	150	17	0.724329	97.0175	600	8	0.339559	96.1375
62	4	0.176134	99.6918	155	14	0.596506	97.614	620	24	1.01868	97.1562
64	0	0	99.6918	160	13	0.553899	98.1679	640	50	2.12224	99.2784
66	1	0.0440335	99.7358	165	10	0.426076	98.5939	660	17	0.721562	100
68	1	0.0440335	99.7798	170	7	0.298253	98.8922	680	0	0	100
70	1	0.0440335	99.8239	175	8	0.340861	99.2331	700	0	0	100
72	0	0	99.8239	180	5	0.213038	99.4461
74	1	0.0440335	99.8679	185	2	0.0852152	99.5313
76	2	0.0880669	99.956	190	7	0.298253	99.8296
78	0	0	99.956	195	3	0.127823	99.9574
80	0	0	99.956	200	1	0.0426076	100
82	0	0	99.956
84	1	0.0440335	100
86	0	0	100
90	0	0	100

## Sheet: AU-distr
district	popul	munic	dm	dmr
Amstetten	112547	34	6.54659e+07	581.677
Baden	139320	30	2.13505e+07	153.248
Bludenz	61187	29	1.13676e+07	185.785
Braunau am Inn	98000	46	5.18815e+07	529.403
Bregenz	127262	40	5.82189e+07	457.473
Bruck an der Leitha	42954	20	1.04526e+07	243.345
Bruck an der Mur	62177	21	2.29764e+07	369.532
Deutschlandsberg	60748	40	1.28825e+07	212.064
Dornbirn	82462	3	2.2222e+06	26.9481
Eferding	31767	12	1.77868e+06	55.9916
Eisenstadt (Stadt)	13147	1	0	0
Eisenstadt-Umgebung	40943	23	7.21487e+06	176.218
Feldbach	66832	55	1.61874e+07	242.21
Feldkirch	100281	24	7.54363e+06	75.2249
Feldkirchen	30363	10	4.18162e+06	137.721
Freistadt	65131	27	2.9565e+07	453.931
Fürstenfeld	22806	14	2.71881e+06	119.215
Gänserndorf	95975	44	3.83712e+07	399.804
Gmünd	37793	21	9.05573e+06	239.614
Gmunden	99595	20	5.35451e+07	537.629
Graz (Stadt)	264351	1	0	0
Graz-Umgebung	143243	57	4.29234e+07	299.654
Grieskirchen	62632	34	1.42315e+07	227.223
Güssing	26662	28	6.08157e+06	228.099
Hallein	57755	13	1.72096e+07	297.976
Hartberg	66680	50	2.19659e+07	329.423
Hermagor	18765	7	6.73669e+06	359.003
Hollabrunn	50381	24	1.78691e+07	354.68
Horn	31510	20	6.77669e+06	215.065
Imst	56660	24	2.6089e+07	460.449
Innsbruck-Land	167082	65	6.90487e+07	413.262
Innsbruck-Stadt	121076	1	0	0
Jennersdorf	17623	12	2.60081e+06	147.58
Judenburg	44682	24	7.07032e+06	158.236
Kirchdorf an der Krems	55607	23	1.92358e+07	345.923
Kitzbühel	61794	20	1.86385e+07	301.624
Klagenfurt (Stadt)	94683	1	0	0
Klagenfurt Land	58611	19	1.49546e+07	255.15
Knittelfeld	29137	14	1.09674e+06	37.6408
Korneuburg	75423	19	1.29849e+07	172.16
Krems (Land)	55946	30	1.68429e+07	301.056
Krems an der Donau (Stadt)	24080	1	0	0
Kufstein	101251	30	3.8336e+07	378.623
Landeck	43703	30	1.45096e+07	332.005
Leibnitz	77371	48	1.51485e+07	195.791
Leoben	62791	19	1.56013e+07	248.464
Lienz	49553	33	2.17527e+07	438.979
Liezen	79556	51	8.89971e+07	1118.67
Lilienfeld	26417	14	7.36272e+06	278.711
Linz (Stadt)	190802	1	0	0
Linz-Land	139218	22	4.49041e+07	322.546
Mattersburg	39100	19	2.68477e+06	68.6641
Melk	76431	40	3.3376e+07	436.682
Mistelbach	74075	36	3.35279e+07	452.621
Mödling	114407	20	8.34417e+06	72.9341
Murau	29254	34	1.61507e+07	552.084
Mürzzuschlag	39998	16	1.14524e+07	286.323
Neunkirchen	85587	44	2.23658e+07	261.322
Neusiedl am See	55401	27	1.91125e+07	344.984
Oberpullendorf	37579	28	7.51782e+06	200.054
Oberwart	53675	32	1.271e+07	236.795
Perg	65765	26	1.74137e+07	264.787
Radkersburg	22785	19	8.9298e+06	391.916
Reutte	31711	37	1.12041e+07	353.319
Ried im Innkreis	58596	36	8.75152e+06	149.354
Rohrbach	56777	42	1.61584e+07	284.594
Rust (Stadt)	1899	1	0	0
Salzburg (Stadt)	148236	1	0	0
Salzburg-Umgebung	143442	37	5.77614e+07	402.681
Sankt Johann im Pongau	78394	25	3.53113e+07	450.434
Sankt Pölten (Land)	96628	39	4.26813e+07	441.708
Sankt Pölten (Stadt)	52091	1	0	0
Sankt Veit an der Glan	56233	20	2.4735e+07	439.867
Schärding	56565	30	1.99367e+07	352.456
Scheibbs	41086	18	1.06789e+07	259.917
Schwaz	79247	39	4.3269e+07	546.002
Spittal an der Drau	78437	33	6.63847e+07	846.345
Steyr (Stadt)	38215	1	0	0
Steyr-Land	58751	20	2.78763e+07	474.482
Tamsweg	20555	15	3.13215e+06	152.379
Tulln	71023	21	1.57095e+07	221.188
Urfahr-Umgebung	81491	27	2.77496e+07	340.523
Villach (Stadt)	59458	1	0	0
Villach Land	64696	19	2.29217e+07	354.298
Vöcklabruck	130520	52	4.72352e+07	361.9
Voitsberg	52116	25	5.0281e+06	96.4791
Völkermarkt	42324	13	8.1692e+06	193.016
Waidhofen an der Thaya	26737	15	3.8696e+06	144.728
Waidhofen an der Ybbs (Stadt)	11469	1	0	0
Weiz	87888	54	3.76091e+07	427.921
Wels (Stadt)	58709	1	0	0
Wels-Land	67961	24	1.13491e+07	166.994
Wien	1724381	1	0	0
Wiener Neustadt (Land)	75151	35	3.78196e+07	503.248
Wiener Neustadt (Stadt)	41469	1	0	0
Wien-Umgebung	115175	21	9.79578e+07	850.513
Wolfsberg	54101	9	1.03548e+07	191.398
Zell am See	84865	28	4.36474e+07	514.316
Zwettl	43769	24	1.7896e+07	408.873
	8430558	2357	1.94473e+09	201.859
				271.85
				74.254

## Sheet: AU-reg
region	popul	munic	dm	dmr
Burgenland	286029	171	1.5381e+09	5377.42
Corinthia	557671	132	1.49705e+09	2684.47
Niederösterreich	1617444	573	1.03527e+10	6400.64
Oberösterreich	1416102	444	5.23154e+09	3694.33
Salzburg	533247	119	1.82992e+09	3431.65
Steiermark	1212415	542	4.68377e+09	3863.18
Tirol	712077	279	3.64839e+09	5123.6
Vorarlberg	371192	96	3.84957e+08	1037.08
Wien	1724381	1	0	0
	8430558	2357	2.91664e+10	1935.87
				3512.48
				55.1141

## Sheet: CzechRep
code1	municipality	popul	state	code2	district	d_centre	code3	region	r_centre	d_km	d_min	r_km	r_min	cap_km	cap_min
535826	Adamov	622	CzechRep	9	České Budějovice	České Budějovice	2	Jihočeský	České Budějovice	5.8	9	5.8	9	148	110
536156	Bečice	101	CzechRep	9	České Budějovice	České Budějovice	2	Jihočeský	České Budějovice	34.7	35	34.7	35	135	107
544272	Borek	1383	CzechRep	9	České Budějovice	České Budějovice	2	Jihočeský	České Budějovice	6.3	10	6.3	10	142	108
544281	Borovany	3997	CzechRep	9	České Budějovice	České Budějovice	2	Jihočeský	České Budějovice	16.9	20	16.9	20	160	125
535681	Borovnice	113	CzechRep	9	České Budějovice	České Budějovice	2	Jihočeský	České Budějovice	9.8	16	9.8	16	158	126
544299	Boršov nad Vltavou	1666	CzechRep	9	České Budějovice	České Budějovice	2	Jihočeský	České Budějovice	8.5	12	8.5	12	156	123
535401	Bošilec	204	CzechRep	9	České Budějovice	České Budějovice	2	Jihočeský	České Budějovice	25.5	26	25.5	26	125	92
551490	Branišov	236	CzechRep	9	České Budějovice	České Budějovice	2	Jihočeský	České Budějovice	6.6	9	6.6	9	153	119
536059	Břehov	128	CzechRep	9	České Budějovice	České Budějovice	2	Jihočeský	České Budějovice	15.7	19	15.7	19	145	114
535541	Čakov	266	CzechRep	9	České Budějovice	České Budějovice	2	Jihočeský	České Budějovice	14	7	14	7	151	123
544329	Čejkovice	337	CzechRep	9	České Budějovice	České Budějovice	2	Jihočeský	České Budějovice	11.2	15	11.2	15	146	114
598976	Čenkov u Bechyně	46	CzechRep	9	České Budějovice	České Budějovice	2	Jihočeský	České Budějovice	39.6	38	39.6	38	118	99
544256	České Budějovice	93639	CzechRep	9	České Budějovice	České Budějovice	2	Jihočeský	České Budějovice	0	0	0	0	148	113
551503	Čížkrajice	237	CzechRep	9	České Budějovice	České Budějovice	2	Jihočeský	České Budějovice	24.9	30	24.9	30	172	138
535249	Dasný	310	CzechRep	9	České Budějovice	České Budějovice	2	Jihočeský	České Budějovice	8.5	12	8.5	12	152	114
544361	Dívčice	550	CzechRep	9	České Budějovice	České Budějovice	2	Jihočeský	České Budějovice	22.1	27	22.1	27	135	108
535206	Dobrá Voda u Českých Budějovic	2534	CzechRep	9	České Budějovice	České Budějovice	2	Jihočeský	České Budějovice	3.9	7	3.9	7	151	118
536199	Dobšice	110	CzechRep	9	České Budějovice	České Budějovice	2	Jihočeský	České Budějovice	37.5	36	37.5	36	120	102
544388	Dolní Bukovsko	1659	CzechRep	9	České Budějovice	České Budějovice	2	Jihočeský	České Budějovice	26.2	27	26.2	27	127	94
535664	Doubravice	290	CzechRep	9	České Budějovice	České Budějovice	2	Jihočeský	České Budějovice	6.2	10	6.2	10	154	121
544400	Doudleby	410	CzechRep	9	České Budějovice	České Budějovice	2	Jihočeský	České Budějovice	12.7	16	12.7	16	161	128
535958	Drahotěšice	285	CzechRep	9	České Budějovice	České Budějovice	2	Jihočeský	České Budějovice	19.9	22	19.9	22	119	99
549371	Dražíč	218	CzechRep	9	České Budějovice	České Budějovice	2	Jihočeský	České Budějovice	43.2	44	43.2	44	119	99
544426	Dříteň	1538	CzechRep	9	České Budějovice	České Budějovice	2	Jihočeský	České Budějovice	27	28	27	28	131	109
535788	Dubičné	348	CzechRep	9	České Budějovice	České Budějovice	2	Jihočeský	České Budějovice	4.5	7	4.5	7	150	114
544442	Dubné	1382	CzechRep	9	České Budějovice	České Budějovice	2	Jihočeský	České Budějovice	9.4	12	9.4	12	156	121
544451	Dynín	331	CzechRep	9	České Budějovice	České Budějovice	2	Jihočeský	České Budějovice	24.3	26	24.3	26	127	94
535575	Habří	90	CzechRep	9	České Budějovice	České Budějovice	2	Jihočeský	České Budějovice	12.6	17	12.6	17	161	127
536075	Hartmanice	175	CzechRep	9	České Budějovice	České Budějovice	2	Jihočeský	České Budějovice	32.2	33	32.2	33	133	101
598593	Heřmaň	180	CzechRep	9	České Budějovice	České Budějovice	2	Jihočeský	České Budějovice	11.7	16	11.7	16	157	127
535851	Hlavatce	144	CzechRep	9	České Budějovice	České Budějovice	2	Jihočeský	České Budějovice	21.3	24	21.3	24	136	109
598607	Hlincová Hora	366	CzechRep	9	České Budějovice	České Budějovice	2	Jihočeský	České Budějovice	7	11	7	11	152	116
544485	Hluboká nad Vltavou	4917	CzechRep	9	České Budějovice	České Budějovice	2	Jihočeský	České Budějovice	10.9	15	10.9	15	146	111
544493	Homole	1286	CzechRep	9	České Budějovice	České Budějovice	2	Jihočeský	České Budějovice	6.7	10	6.7	10	154	121
536105	Horní Kněžeklady	109	CzechRep	9	České Budějovice	České Budějovice	2	Jihočeský	České Budějovice	30.7	33	30.7	33	135	103
544515	Horní Stropnice	1558	CzechRep	9	České Budějovice	České Budějovice	2	Jihočeský	České Budějovice	34.8	38	34.8	38	174	141
544523	Hosín	792	CzechRep	9	České Budějovice	České Budějovice	2	Jihočeský	České Budějovice	9.3	14	9.3	14	143	105
535524	Hosty	164	CzechRep	9	České Budějovice	České Budějovice	2	Jihočeský	České Budějovice	38.2	37	38.2	37	124	105
535460	Hradce	69	CzechRep	9	České Budějovice	České Budějovice	2	Jihočeský	České Budějovice	13.4	17	13.4	17	161	128
544540	Hranice	211	CzechRep	9	České Budějovice	České Budějovice	2	Jihočeský	České Budějovice	42.2	47	42.2	47	167	131
544558	Hrdějovice	1580	CzechRep	9	České Budějovice	České Budějovice	2	Jihočeský	České Budějovice	5.4	10	5.4	10	144	106
535753	Hůry	524	CzechRep	9	České Budějovice	České Budějovice	2	Jihočeský	České Budějovice	8.2	10	8.2	10	147	109
535613	Hvozdec	104	CzechRep	9	České Budějovice	České Budějovice	2	Jihočeský	České Budějovice	16.2	19	16.2	19	147	115
535907	Chotýčany	214	CzechRep	9	České Budějovice	České Budějovice	2	Jihočeský	České Budějovice	11.5	16	11.5	16	141	102
544591	Chrášťany	734	CzechRep	9	České Budějovice	České Budějovice	2	Jihočeský	České Budějovice	41.7	41	41.7	41	120	99
544612	Jankov	378	CzechRep	9	České Budějovice	České Budějovice	2	Jihočeský	České Budějovice	15.7	20	15.7	20	153	125
544639	Jílovice	937	CzechRep	9	České Budějovice	České Budějovice	2	Jihočeský	České Budějovice	23.5	28	23.5	28	158	126
535761	Jivno	270	CzechRep	9	České Budějovice	České Budějovice	2	Jihočeský	České Budějovice	7.3	12	7.3	12	151	113
535982	Kamenná	308	CzechRep	9	České Budějovice	České Budějovice	2	Jihočeský	České Budějovice	29.8	35	29.8	35	177	143
544663	Kamenný Újezd	2220	CzechRep	9	České Budějovice	České Budějovice	2	Jihočeský	České Budějovice	10.9	14	10.9	14	158	124
535877	Komařice	299	CzechRep	9	České Budějovice	České Budějovice	2	Jihočeský	České Budějovice	15.5	19	15.5	19	164	128
529729	Kvítkovice	104	CzechRep	9	České Budějovice	České Budějovice	2	Jihočeský	České Budějovice	13.1	16	13.1	16	160	125
544736	Ledenice	2328	CzechRep	9	České Budějovice	České Budějovice	2	Jihočeský	České Budějovice	12.3	15	12.3	15	155	119
544744	Libín	381	CzechRep	9	České Budějovice	České Budějovice	2	Jihočeský	České Budějovice	16.3	21	16.3	21	151	117
535800	Libníč	460	CzechRep	9	České Budějovice	České Budějovice	2	Jihočeský	České Budějovice	8.8	9	8.8	9	148	109
544761	Lipí	599	CzechRep	9	České Budějovice	České Budějovice	2	Jihočeský	České Budějovice	11.1	15	11.1	15	159	126
544779	Lišov	4114	CzechRep	9	České Budějovice	České Budějovice	2	Jihočeský	České Budějovice	12.8	12	12.8	12	148	110
544795	Litvínovice	2176	CzechRep	9	České Budějovice	České Budějovice	2	Jihočeský	České Budějovice	3.7	7	3.7	7	151	119
544809	Ločenice	610	CzechRep	9	České Budějovice	České Budějovice	2	Jihočeský	České Budějovice	20.9	25	20.9	25	169	138
535940	Mazelov	206	CzechRep	9	České Budějovice	České Budějovice	2	Jihočeský	České Budějovice	22.1	25	22.1	25	132	98
544817	Mladošovice	359	CzechRep	9	České Budějovice	České Budějovice	2	Jihočeský	České Budějovice	23.2	25	23.2	25	151	119
598615	Modrá Hůrka	75	CzechRep	9	České Budějovice	České Budějovice	2	Jihočeský	České Budějovice	27.2	30	27.2	30	132	99
535842	Mokrý Lom	98	CzechRep	9	České Budějovice	České Budějovice	2	Jihočeský	České Budějovice	18	22	18	22	166	135
535281	Mydlovary	294	CzechRep	9	České Budějovice	České Budějovice	2	Jihočeský	České Budějovice	18.1	23	18.1	23	138	112
535371	Nákří	215	CzechRep	9	České Budějovice	České Budějovice	2	Jihočeský	České Budějovice	24	28	24	28	132	109
544825	Nedabyle	340	CzechRep	9	České Budějovice	České Budějovice	2	Jihočeský	České Budějovice	6.7	11	6.7	11	155	122
535435	Neplachov	389	CzechRep	9	České Budějovice	České Budějovice	2	Jihočeský	České Budějovice	21.2	22	21.2	22	128	95
535648	Nová Ves	707	CzechRep	9	České Budějovice	České Budějovice	2	Jihočeský	České Budějovice	8.5	14	8.5	14	156	125
544868	Nové Hrady	2610	CzechRep	9	České Budějovice	České Budějovice	2	Jihočeský	České Budějovice	35.6	40	35.6	40	169	137
544884	Olešnice	773	CzechRep	9	České Budějovice	České Budějovice	2	Jihočeský	České Budějovice	26.1	28	26.1	28	165	134
544892	Olešník	765	CzechRep	9	České Budějovice	České Budějovice	2	Jihočeský	České Budějovice	18.9	23	18.9	23	135	112
535231	Ostrolovský Újezd	150	CzechRep	9	České Budějovice	České Budějovice	2	Jihočeský	České Budějovice	15.6	20	15.6	20	164	129
535699	Petříkov	262	CzechRep	9	České Budějovice	České Budějovice	2	Jihočeský	České Budějovice	30.7	34	30.7	34	164	136
535991	Pištín	561	CzechRep	9	České Budějovice	České Budějovice	2	Jihočeský	České Budějovice	14.7	19	14.7	19	140	110
535176	Planá	271	CzechRep	9	České Budějovice	České Budějovice	2	Jihočeský	České Budějovice	4.9	8	4.9	8	152	120
535346	Plav	372	CzechRep	9	České Budějovice	České Budějovice	2	Jihočeský	České Budějovice	10	13	10	13	158	126
544965	Radošovice	184	CzechRep	9	České Budějovice	České Budějovice	2	Jihočeský	České Budějovice	20.8	24	20.8	24	146	116
544973	Roudné	983	CzechRep	9	České Budějovice	České Budějovice	2	Jihočeský	České Budějovice	5.5	9	5.5	9	154	122
544981	Rudolfov	2423	CzechRep	9	České Budějovice	České Budějovice	2	Jihočeský	České Budějovice	5.1	9	5.1	9	149	114
545007	Římov	814	CzechRep	9	České Budějovice	České Budějovice	2	Jihočeský	České Budějovice	19.2	20	19.2	20	167	132
545015	Sedlec	485	CzechRep	9	České Budějovice	České Budějovice	2	Jihočeský	České Budějovice	19.7	22	19.7	22	135	107
545023	Slavče	573	CzechRep	9	České Budějovice	České Budějovice	2	Jihočeský	České Budějovice	26.6	31	26.6	31	174	140
545066	Srubec	1875	CzechRep	9	České Budějovice	České Budějovice	2	Jihočeský	České Budějovice	6.3	9	6.3	9	154	120
545074	Staré Hodějovice	1064	CzechRep	9	České Budějovice	České Budějovice	2	Jihočeský	České Budějovice	5.8	10	5.8	10	154	122
545082	Strážkovice	400	CzechRep	9	České Budějovice	České Budějovice	2	Jihočeský	České Budějovice	12.2	16	12.2	16	160	127
536032	Strýčice	57	CzechRep	9	České Budějovice	České Budějovice	2	Jihočeský	České Budějovice	22	25	22	25	148	119
545091	Střížov	197	CzechRep	9	České Budějovice	České Budějovice	2	Jihočeský	České Budějovice	12.7	18	12.7	18	161	130
545104	Svatý Jan nad Malší	518	CzechRep	9	České Budějovice	České Budějovice	2	Jihočeský	České Budějovice	24.5	26	24.5	26	172	139
545121	Ševětín	1342	CzechRep	9	České Budějovice	České Budějovice	2	Jihočeský	České Budějovice	18.9	21	18.9	21	132	98
545139	Štěpánovice	747	CzechRep	9	České Budějovice	České Budějovice	2	Jihočeský	České Budějovice	16.6	18	16.6	18	149	115
545155	Temelín	858	CzechRep	9	České Budějovice	České Budějovice	2	Jihočeský	České Budějovice	29.1	28	29.1	28	128	106
545171	Trhové Sviny	4990	CzechRep	9	České Budějovice	České Budějovice	2	Jihočeský	České Budějovice	21.3	25	21.3	25	167	132
545201	Týn nad Vltavou	8217	CzechRep	9	České Budějovice	České Budějovice	2	Jihočeský	České Budějovice	32.3	32	32.3	32	122	105
535494	Úsilné	414	CzechRep	9	České Budějovice	České Budějovice	2	Jihočeský	České Budějovice	6.3	11	6.3	11	144	107
545228	Včelná	1588	CzechRep	9	České Budějovice	České Budějovice	2	Jihočeský	České Budějovice	6.4	10	6.4	10	154	123
535737	Vidov	517	CzechRep	9	České Budějovice	České Budějovice	2	Jihočeský	České Budějovice	6.7	13	6.7	13	155	124
535893	Vitín	373	CzechRep	9	České Budějovice	České Budějovice	2	Jihočeský	České Budějovice	14.6	19	14.6	19	134	100
535915	Vlkov	25	CzechRep	9	České Budějovice	České Budějovice	2	Jihočeský	České Budějovice	21.3	24	21.3	24	135	103
545261	Vrábče	595	CzechRep	9	České Budějovice	České Budějovice	2	Jihočeský	České Budějovice	12.3	16	12.3	16	160	129
535796	Vráto	297	CzechRep	9	České Budějovice	České Budějovice	2	Jihočeský	České Budějovice	3.7	6	3.7	6	149	114
545287	Všemyslice	1005	CzechRep	9	České Budějovice	České Budějovice	2	Jihočeský	České Budějovice	32.7	33	32.7	33	126	105
545317	Záboří	338	CzechRep	9	České Budějovice	České Budějovice	2	Jihočeský	České Budějovice	17	20	17	20	152	123
536016	Zahájí	451	CzechRep	9	České Budějovice	České Budějovice	2	Jihočeský	České Budějovice	16.8	21	16.8	21	140	114
599778	Závraty	38	CzechRep	9	České Budějovice	České Budějovice	2	Jihočeský	České Budějovice	11	15	11	15	159	128
545341	Zliv	3649	CzechRep	9	České Budějovice	České Budějovice	2	Jihočeský	České Budějovice	15.9	21	15.9	21	151	117
535591	Zvíkov	265	CzechRep	9	České Budějovice	České Budějovice	2	Jihočeský	České Budějovice	11	15	11	15	148	116
545368	Žabovřesky	424	CzechRep	9	České Budějovice	České Budějovice	2	Jihočeský	České Budějovice	12.1	17	12.1	17	147	117
545376	Žár	325	CzechRep	9	České Budějovice	České Budějovice	2	Jihočeský	České Budějovice	27.5	30	27.5	30	174	139
545384	Žimutice	596	CzechRep	9	České Budějovice	České Budějovice	2	Jihočeský	České Budějovice	33.2	33	33.2	33	134	102
545406	Benešov nad Černou	1402	CzechRep	10	Český Krumlov	Český Krumlov	2	Jihočeský	České Budějovice	30.6	34	34.7	41	181	141
545414	Besednice	874	CzechRep	10	Český Krumlov	Český Krumlov	2	Jihočeský	České Budějovice	22.9	25	25.9	31	178	135
536253	Bohdalovice	303	CzechRep	10	Český Krumlov	Český Krumlov	2	Jihočeský	České Budějovice	11.6	16	34.7	37	182	140
545422	Boletice	315	CzechRep	10	Český Krumlov	Český Krumlov	2	Jihočeský	České Budějovice	8.8	12	32.3	33	180	137
545431	Brloh	1031	CzechRep	10	Český Krumlov	Český Krumlov	2	Jihočeský	České Budějovice	20.2	22	23.7	27	171	129
545449	Bujanov	557	CzechRep	10	Český Krumlov	Český Krumlov	2	Jihočeský	České Budějovice	23.5	28	38.2	35	186	138
545457	Černá v Pošumaví	805	CzechRep	10	Český Krumlov	Český Krumlov	2	Jihočeský	České Budějovice	20.7	18	44.2	39	192	143
545392	Český Krumlov	13478	CzechRep	10	Český Krumlov	Český Krumlov	2	Jihočeský	České Budějovice	0	0	25.2	26	173	129
545465	Dolní Dvořiště	1311	CzechRep	10	Český Krumlov	Český Krumlov	2	Jihočeský	České Budějovice	29.3	28	39.6	35	187	139
545473	Dolní Třebonín	1276	CzechRep	10	Český Krumlov	Český Krumlov	2	Jihočeský	České Budějovice	9.6	13	16	16	164	119
545481	Frymburk	1327	CzechRep	10	Český Krumlov	Český Krumlov	2	Jihočeský	České Budějovice	25.3	29	48.4	49	196	155
545490	Holubov	1039	CzechRep	10	Český Krumlov	Český Krumlov	2	Jihočeský	České Budějovice	12.3	18	18.6	22	166	125
545503	Horní Dvořiště	502	CzechRep	10	Český Krumlov	Český Krumlov	2	Jihočeský	České Budějovice	37.4	35	47.6	43	195	148
545511	Horní Planá	2242	CzechRep	10	Český Krumlov	Český Krumlov	2	Jihočeský	České Budějovice	28.5	27	52	48	199	154
545520	Hořice na Šumavě	805	CzechRep	10	Český Krumlov	Český Krumlov	2	Jihočeský	České Budějovice	14.5	14	38	35	185	140
536229	Chlumec	92	CzechRep	10	Český Krumlov	Český Krumlov	2	Jihočeský	České Budějovice	10.8	14	16.2	17	164	121
545546	Chvalšiny	1192	CzechRep	10	Český Krumlov	Český Krumlov	2	Jihočeský	České Budějovice	10.6	12	34.1	33	166	132
545554	Kájov	1666	CzechRep	10	Český Krumlov	Český Krumlov	2	Jihočeský	České Budějovice	5.6	8	29.1	29	177	135
545562	Kaplice	7325	CzechRep	10	Český Krumlov	Český Krumlov	2	Jihočeský	České Budějovice	20	22	30.2	33	178	144
545571	Křemže	2706	CzechRep	10	Český Krumlov	Český Krumlov	2	Jihočeský	České Budějovice	14.2	21	17.1	22	165	133
545597	Lipno nad Vltavou	652	CzechRep	10	Český Krumlov	Český Krumlov	2	Jihočeský	České Budějovice	33.4	36	56.5	60	204	170
545601	Loučovice	1722	CzechRep	10	Český Krumlov	Český Krumlov	2	Jihočeský	České Budějovice	33.2	37	57.9	57	205	167
545619	Malonty	1319	CzechRep	10	Český Krumlov	Český Krumlov	2	Jihočeský	České Budějovice	29.4	32	39.6	42	187	152
536296	Malšín	127	CzechRep	10	Český Krumlov	Český Krumlov	2	Jihočeský	České Budějovice	23.4	27	46.5	50	194	161
545627	Mirkovice	472	CzechRep	10	Český Krumlov	Český Krumlov	2	Jihočeský	České Budějovice	7.7	11	24.8	27	172	138
598623	Mojné	248	CzechRep	10	Český Krumlov	Český Krumlov	2	Jihočeský	České Budějovice	10.5	15	18.6	22	166	133
545643	Netřebice	471	CzechRep	10	Český Krumlov	Český Krumlov	2	Jihočeský	České Budějovice	16.7	17	23	23	171	134
513661	Nová Ves	427	CzechRep	10	Český Krumlov	Český Krumlov	2	Jihočeský	České Budějovice	23.6	26	21.5	26	158	128
545660	Omlenice	512	CzechRep	10	Český Krumlov	Český Krumlov	2	Jihočeský	České Budějovice	19.8	24	34.3	35	182	146
545694	Pohorská Ves	286	CzechRep	10	Český Krumlov	Český Krumlov	2	Jihočeský	České Budějovice	35.9	40	46.1	49	188	152
545716	Přední Výtoň	211	CzechRep	10	Český Krumlov	Český Krumlov	2	Jihočeský	České Budějovice	40.1	43	67.3	66	215	167
545724	Přídolí	674	CzechRep	10	Český Krumlov	Český Krumlov	2	Jihočeský	České Budějovice	7	11	30.2	34	178	144
545732	Přísečná	199	CzechRep	10	Český Krumlov	Český Krumlov	2	Jihočeský	České Budějovice	3.6	7	21	21	168	132
545767	Rožmberk nad Vltavou	384	CzechRep	10	Český Krumlov	Český Krumlov	2	Jihočeský	České Budějovice	24.9	26	51	48	199	158
545775	Rožmitál na Šumavě	417	CzechRep	10	Český Krumlov	Český Krumlov	2	Jihočeský	České Budějovice	19.6	24	42.3	40	190	150
545805	Soběnov	351	CzechRep	10	Český Krumlov	Český Krumlov	2	Jihočeský	České Budějovice	23.5	28	33.8	38	181	148
536245	Srnín	313	CzechRep	10	Český Krumlov	Český Krumlov	2	Jihočeský	České Budějovice	5.1	10	22	23	170	134
551538	Střítež	451	CzechRep	10	Český Krumlov	Český Krumlov	2	Jihočeský	České Budějovice	13.1	16	27.5	28	175	139
545813	Světlík	230	CzechRep	10	Český Krumlov	Český Krumlov	2	Jihočeský	České Budějovice	16	19	39.2	42	187	152
545821	Velešín	3941	CzechRep	10	Český Krumlov	Český Krumlov	2	Jihočeský	České Budějovice	14.7	18	18.6	20	166	130
545830	Větřní	4032	CzechRep	10	Český Krumlov	Český Krumlov	2	Jihočeský	České Budějovice	7.6	13	30.8	36	178	146
536300	Věžovatá Pláně	125	CzechRep	10	Český Krumlov	Český Krumlov	2	Jihočeský	České Budějovice	13.9	17	29.4	30	177	141
545848	Vyšší Brod	2549	CzechRep	10	Český Krumlov	Český Krumlov	2	Jihočeský	České Budějovice	29.4	33	52.2	50	200	161
545864	Zlatá Koruna	725	CzechRep	10	Český Krumlov	Český Krumlov	2	Jihočeský	České Budějovice	7.2	12	20.5	22	168	132
545872	Zubčice	408	CzechRep	10	Český Krumlov	Český Krumlov	2	Jihočeský	České Budějovice	10.1	13	25.9	28	173	138
536237	Zvíkov	73	CzechRep	10	Český Krumlov	Český Krumlov	2	Jihočeský	České Budějovice	13.1	16	22.1	24	170	134
562726	Báňovice	107	CzechRep	24	Jindřichův Hradec	Jindřichův Hradec	2	Jihočeský	České Budějovice	48.3	48	89.1	83	184	133
562548	Bednárec	107	CzechRep	24	Jindřichův Hradec	Jindřichův Hradec	2	Jihočeský	České Budějovice	11.5	15	63.9	60	150	110
561053	Bednáreček	197	CzechRep	24	Jindřichův Hradec	Jindřichův Hradec	2	Jihočeský	České Budějovice	15.9	20	68.3	65	144	112
561711	Blažejov	431	CzechRep	24	Jindřichův Hradec	Jindřichův Hradec	2	Jihočeský	České Budějovice	7.9	10	58.4	52	143	111
562742	Bořetín	99	CzechRep	24	Jindřichův Hradec	Jindřichův Hradec	2	Jihočeský	České Budějovice	20.3	26	70.8	69	145	112
507733	Březina	134	CzechRep	24	Jindřichův Hradec	Jindřichův Hradec	2	Jihočeský	České Budějovice	19.8	25	55.7	49	123	96
546020	Budeč	232	CzechRep	24	Jindřichův Hradec	Jindřichův Hradec	2	Jihočeský	České Budějovice	47.9	46	98.3	99	169	116
546038	Budíškovice	797	CzechRep	24	Jindřichův Hradec	Jindřichův Hradec	2	Jihočeský	České Budějovice	42.9	41	93.3	84	174	122
509191	Cep	189	CzechRep	24	Jindřichův Hradec	Jindřichův Hradec	2	Jihočeský	České Budějovice	43	39	32.5	35	154	120
546054	Cizkrajov	530	CzechRep	24	Jindřichův Hradec	Jindřichův Hradec	2	Jihočeský	České Budějovice	39.2	38	84.4	79	179	134
509116	Červený Hrádek	211	CzechRep	24	Jindřichův Hradec	Jindřichův Hradec	2	Jihočeský	České Budějovice	45.6	44	96.1	87	162	115
546089	České Velenice	3431	CzechRep	24	Jindřichův Hradec	Jindřichův Hradec	2	Jihočeský	České Budějovice	60.1	53	50.4	54	176	136
546097	Český Rudolec	952	CzechRep	24	Jindřichův Hradec	Jindřichův Hradec	2	Jihočeský	České Budějovice	27.9	27	78.4	70	163	128
546101	Číměř	701	CzechRep	24	Jindřichův Hradec	Jindřichův Hradec	2	Jihočeský	České Budějovice	11.6	12	52.3	47	149	115
561703	Člunek	493	CzechRep	24	Jindřichův Hradec	Jindřichův Hradec	2	Jihočeský	České Budějovice	10.7	12	61.1	55	146	113
546127	Dačice	7726	CzechRep	24	Jindřichův Hradec	Jindřichův Hradec	2	Jihočeský	České Budějovice	35.3	34	85.7	77	170	124
546143	Dešná	640	CzechRep	24	Jindřichův Hradec	Jindřichův Hradec	2	Jihočeský	České Budějovice	53.3	52	94	88	186	138
546151	Deštná	735	CzechRep	24	Jindřichův Hradec	Jindřichův Hradec	2	Jihočeský	České Budějovice	16.4	19	54.5	50	126	98
529753	Dívčí Kopy	67	CzechRep	24	Jindřichův Hradec	Jindřichův Hradec	2	Jihočeský	České Budějovice	17.8	19	70.2	63	140	102
562416	Dobrohošť	50	CzechRep	24	Jindřichův Hradec	Jindřichův Hradec	2	Jihočeský	České Budějovice	40.6	40	91.1	83	172	125
562467	Dolní Pěna	254	CzechRep	24	Jindřichův Hradec	Jindřichův Hradec	2	Jihočeský	České Budějovice	6.8	9	50.6	47	144	112
562602	Dolní Žďár	141	CzechRep	24	Jindřichův Hradec	Jindřichův Hradec	2	Jihočeský	České Budějovice	6.7	9	47.4	44	144	112
562840	Domanín	370	CzechRep	24	Jindřichův Hradec	Jindřichův Hradec	2	Jihočeský	České Budějovice	34.9	34	20.5	24	147	114
507610	Doňov	78	CzechRep	24	Jindřichův Hradec	Jindřichův Hradec	2	Jihočeský	České Budějovice	19.7	21	39	33	117	85
560987	Drunče	46	CzechRep	24	Jindřichův Hradec	Jindřichův Hradec	2	Jihočeský	České Budějovice	21.5	27	57.8	50	125	97
562815	Dunajovice	220	CzechRep	24	Jindřichův Hradec	Jindřichův Hradec	2	Jihočeský	České Budějovice	35.3	33	20.5	21	140	106
509141	Dvory nad Lužnicí	341	CzechRep	24	Jindřichův Hradec	Jindřichův Hradec	2	Jihočeský	České Budějovice	48.2	43	39.9	45	164	127
562637	Frahelž	161	CzechRep	24	Jindřichův Hradec	Jindřichův Hradec	2	Jihočeský	České Budějovice	29.7	33	29.8	31	128	93
562696	Hadravova Rosička	52	CzechRep	24	Jindřichův Hradec	Jindřichův Hradec	2	Jihočeský	České Budějovice	16.9	18	69.3	62	142	103
562807	Halámky	169	CzechRep	24	Jindřichův Hradec	Jindřichův Hradec	2	Jihočeský	České Budějovice	48.4	42	48.7	44	164	134
562386	Hamr	350	CzechRep	24	Jindřichův Hradec	Jindřichův Hradec	2	Jihočeský	České Budějovice	27.7	30	40.2	39	156	127
546291	Hatín	209	CzechRep	24	Jindřichův Hradec	Jindřichův Hradec	2	Jihočeský	České Budějovice	8.8	11	43.4	41	135	111
546305	Heřmaneč	92	CzechRep	24	Jindřichův Hradec	Jindřichův Hradec	2	Jihočeský	České Budějovice	23.9	26	74.3	67	157	121
598658	Horní Meziříčko	114	CzechRep	24	Jindřichův Hradec	Jindřichův Hradec	2	Jihočeský	České Budějovice	21.8	24	72.2	65	150	118
562785	Horní Němčice	97	CzechRep	24	Jindřichův Hradec	Jindřichův Hradec	2	Jihočeský	České Budějovice	25.7	28	76.2	69	153	115
546364	Horní Pěna	599	CzechRep	24	Jindřichův Hradec	Jindřichův Hradec	2	Jihočeský	České Budějovice	5.8	7	51.5	46	161	116
546381	Horní Radouň	235	CzechRep	24	Jindřichův Hradec	Jindřichův Hradec	2	Jihočeský	České Budějovice	16.2	20	61.5	58	146	106
561061	Horní Skrýchov	130	CzechRep	24	Jindřichův Hradec	Jindřichův Hradec	2	Jihočeský	České Budějovice	5.9	10	58.3	52	151	108
562319	Horní Slatina	156	CzechRep	24	Jindřichův Hradec	Jindřichův Hradec	2	Jihočeský	České Budějovice	46.2	44	96.6	85	170	121
546402	Hospříz	404	CzechRep	24	Jindřichův Hradec	Jindřichův Hradec	2	Jihočeský	České Budějovice	7.1	9	57.6	50	160	116
562831	Hrachoviště	79	CzechRep	24	Jindřichův Hradec	Jindřichův Hradec	2	Jihočeský	České Budějovice	39.6	38	29.3	33	156	121
546445	Hříšice	327	CzechRep	24	Jindřichův Hradec	Jindřichův Hradec	2	Jihočeský	České Budějovice	41.2	41	91.2	87	167	122
546461	Chlum u Třeboně	2132	CzechRep	24	Jindřichův Hradec	Jindřichův Hradec	2	Jihočeský	České Budějovice	25	27	42.1	41	158	128
546500	Jarošov nad Nežárkou	1114	CzechRep	24	Jindřichův Hradec	Jindřichův Hradec	2	Jihočeský	České Budějovice	9	12	61.3	54	147	103
562769	Jilem	110	CzechRep	24	Jindřichův Hradec	Jindřichův Hradec	2	Jihočeský	České Budějovice	22.4	24	72.8	65	151	114
545881	Jindřichův Hradec	22062	CzechRep	24	Jindřichův Hradec	Jindřichův Hradec	2	Jihočeský	České Budějovice	0	0	55.4	49	137	110
562491	Kačlehy	77	CzechRep	24	Jindřichův Hradec	Jindřichův Hradec	2	Jihočeský	České Budějovice	8.6	10	54.3	49	162	118
598631	Kamenný Malíkov	62	CzechRep	24	Jindřichův Hradec	Jindřichův Hradec	2	Jihočeský	České Budějovice	14.4	19	66.8	61	143	109
546542	Kardašova Řečice	2263	CzechRep	24	Jindřichův Hradec	Jindřichův Hradec	2	Jihočeský	České Budějovice	13.2	15	45.5	38	123	97
562688	Klec	168	CzechRep	24	Jindřichův Hradec	Jindřichův Hradec	2	Jihočeský	České Budějovice	23.5	27	28.8	31	134	104
509108	Kostelní Radouň	296	CzechRep	24	Jindřichův Hradec	Jindřichův Hradec	2	Jihočeský	České Budějovice	12.2	16	64.6	58	146	105
508357	Kostelní Vydří	167	CzechRep	24	Jindřichův Hradec	Jindřichův Hradec	2	Jihočeský	České Budějovice	37.3	36	87.7	77	168	122
546615	Kunžak	1494	CzechRep	24	Jindřichův Hradec	Jindřichův Hradec	2	Jihočeský	České Budějovice	15.9	15	66.3	56	162	117
546623	Lásenice	557	CzechRep	24	Jindřichův Hradec	Jindřichův Hradec	2	Jihočeský	České Budějovice	9.8	11	43.8	38	164	121
546666	Lodhéřov	634	CzechRep	24	Jindřichův Hradec	Jindřichův Hradec	2	Jihočeský	České Budějovice	9.7	13	64.3	53	133	112
546674	Lomnice nad Lužnicí	1766	CzechRep	24	Jindřichův Hradec	Jindřichův Hradec	2	Jihočeský	České Budějovice	25.6	28	25.6	26	132	102
508501	Lužnice	420	CzechRep	24	Jindřichův Hradec	Jindřichův Hradec	2	Jihočeský	České Budějovice	29.9	33	29.4	29	131	101
546712	Majdalena	488	CzechRep	24	Jindřichův Hradec	Jindřichův Hradec	2	Jihočeský	České Budějovice	35	30	35.3	32	151	119
546798	Nová Bystřice	3354	CzechRep	24	Jindřichův Hradec	Jindřichův Hradec	2	Jihočeský	České Budějovice	16.8	17	57.5	51	172	127
562734	Nová Olešná	116	CzechRep	24	Jindřichův Hradec	Jindřichův Hradec	2	Jihočeský	České Budějovice	16.6	18	68.9	60	155	111
546801	Nová Včelnice	2362	CzechRep	24	Jindřichův Hradec	Jindřichův Hradec	2	Jihočeský	České Budějovice	15.4	16	67.8	58	142	99
562360	Nová Ves nad Lužnicí	342	CzechRep	24	Jindřichův Hradec	Jindřichův Hradec	2	Jihočeský	České Budějovice	54.4	47	54.7	50	170	139
546844	Novosedly nad Nežárkou	644	CzechRep	24	Jindřichův Hradec	Jindřichův Hradec	2	Jihočeský	České Budějovice	17	19	36.6	34	140	111
562475	Okrouhlá Radouň	200	CzechRep	24	Jindřichův Hradec	Jindřichův Hradec	2	Jihočeský	České Budějovice	14	18	66.3	60	145	103
507717	Peč	425	CzechRep	24	Jindřichův Hradec	Jindřichův Hradec	2	Jihočeský	České Budějovice	35.7	34	86.2	74	176	131
546917	Písečné	555	CzechRep	24	Jindřichův Hradec	Jindřichův Hradec	2	Jihočeský	České Budějovice	46.8	45	87.6	79	189	144
561070	Pístina	194	CzechRep	24	Jindřichův Hradec	Jindřichův Hradec	2	Jihočeský	České Budějovice	17	17	40.5	36	149	119
509078	Plavsko	463	CzechRep	24	Jindřichův Hradec	Jindřichův Hradec	2	Jihočeský	České Budějovice	10.6	12	40.4	37	137	114
507628	Pleše	191	CzechRep	24	Jindřichův Hradec	Jindřichův Hradec	2	Jihočeský	České Budějovice	16.2	18	43.1	37	121	94
546968	Pluhův Žďár	610	CzechRep	24	Jindřichův Hradec	Jindřichův Hradec	2	Jihočeský	České Budějovice	14.1	18	51.1	45	125	101
562459	Polště	108	CzechRep	24	Jindřichův Hradec	Jindřichův Hradec	2	Jihočeský	České Budějovice	8.3	11	43.8	41	139	114
562670	Ponědraž	103	CzechRep	24	Jindřichův Hradec	Jindřichův Hradec	2	Jihočeský	České Budějovice	31.6	34	30.5	32	129	99
562653	Ponědrážka	79	CzechRep	24	Jindřichův Hradec	Jindřichův Hradec	2	Jihočeský	České Budějovice	36.3	33	35.1	31	126	96
546992	Popelín	513	CzechRep	24	Jindřichův Hradec	Jindřichův Hradec	2	Jihočeský	České Budějovice	19	25	71.4	67	141	108
561088	Příbraz	253	CzechRep	24	Jindřichův Hradec	Jindřichův Hradec	2	Jihočeský	České Budějovice	13.7	16	42	38	151	122
547069	Rapšach	588	CzechRep	24	Jindřichův Hradec	Jindřichův Hradec	2	Jihočeský	České Budějovice	37.2	40	47.8	46	163	133
507784	Ratiboř	177	CzechRep	24	Jindřichův Hradec	Jindřichův Hradec	2	Jihočeský	České Budějovice	8	11	47.7	47	131	108
547085	Rodvínov	472	CzechRep	24	Jindřichův Hradec	Jindřichův Hradec	2	Jihočeský	České Budějovice	7.3	11	59.6	53	150	105
508004	Roseč	213	CzechRep	24	Jindřichův Hradec	Jindřichův Hradec	2	Jihočeský	České Budějovice	9.6	12	45.6	43	132	109
560995	Rosička	54	CzechRep	24	Jindřichův Hradec	Jindřichův Hradec	2	Jihočeský	České Budějovice	19.4	26	63.2	56	154	99
547166	Slavonice	2590	CzechRep	24	Jindřichův Hradec	Jindřichův Hradec	2	Jihočeský	České Budějovice	37	36	77.8	70	184	139
561045	Smržov	104	CzechRep	24	Jindřichův Hradec	Jindřichův Hradec	2	Jihočeský	České Budějovice	29	35	26	26	130	94
562378	Staňkov	215	CzechRep	24	Jindřichův Hradec	Jindřichův Hradec	2	Jihočeský	České Budějovice	23.9	25	45.3	45	161	130
547204	Staré Hobzí	547	CzechRep	24	Jindřichův Hradec	Jindřichův Hradec	2	Jihočeský	České Budějovice	45.5	45	86.2	78	179	134
547212	Staré Město pod Landštejnem	510	CzechRep	24	Jindřichův Hradec	Jindřichův Hradec	2	Jihočeský	České Budějovice	29.2	29	69.9	62	181	140
547221	Stráž nad Nežárkou	847	CzechRep	24	Jindřichův Hradec	Jindřichův Hradec	2	Jihočeský	České Budějovice	12.4	15	38.3	34	147	117
547239	Strmilov	1456	CzechRep	24	Jindřichův Hradec	Jindřichův Hradec	2	Jihočeský	České Budějovice	16.3	20	66.8	61	158	113
547247	Stříbřec	445	CzechRep	24	Jindřichův Hradec	Jindřichův Hradec	2	Jihočeský	České Budějovice	20.22	21	35.7	35	151	122
508152	Střížovice	598	CzechRep	24	Jindřichův Hradec	Jindřichův Hradec	2	Jihočeský	České Budějovice	13.6	18	64.1	59	157	115
547263	Studená	2402	CzechRep	24	Jindřichův Hradec	Jindřichův Hradec	2	Jihočeský	České Budějovice	24.1	26	74.6	67	150	111
547280	Suchdol nad Lužnicí	3657	CzechRep	24	Jindřichův Hradec	Jindřichův Hradec	2	Jihočeský	České Budějovice	42.9	38	43.2	41	159	129
561029	Světce	141	CzechRep	24	Jindřichův Hradec	Jindřichův Hradec	2	Jihočeský	České Budějovice	17.9	23	56.1	52	147	108
562327	Třebětice	298	CzechRep	24	Jindřichův Hradec	Jindřichův Hradec	2	Jihočeský	České Budějovice	44.4	42	94.8	83	178	127
547336	Třeboň	8633	CzechRep	24	Jindřichův Hradec	Jindřichův Hradec	2	Jihočeský	České Budějovice	29.7	26	25.5	25	141	113
507644	Újezdec	69	CzechRep	24	Jindřichův Hradec	Jindřichův Hradec	2	Jihočeský	České Budějovice	19.2	20	40.2	34	129	106
562599	Velký Ratmírov	220	CzechRep	24	Jindřichův Hradec	Jindřichův Hradec	2	Jihočeský	České Budějovice	7.6	11	56.5	48	134	107
561037	Vícemil	82	CzechRep	24	Jindřichův Hradec	Jindřichův Hradec	2	Jihočeský	České Budějovice	20.1	24	53	48	126	102
507652	Višňová	75	CzechRep	24	Jindřichův Hradec	Jindřichův Hradec	2	Jihočeský	České Budějovice	17.9	20	45.6	38	123	96
598640	Vlčetínec	54	CzechRep	24	Jindřichův Hradec	Jindřichův Hradec	2	Jihočeský	České Budějovice	19.8	19	72.2	62	139	98
547441	Volfířov	706	CzechRep	24	Jindřichův Hradec	Jindřichův Hradec	2	Jihočeský	České Budějovice	31.5	34	82	75	160	126
562629	Vydří	126	CzechRep	24	Jindřichův Hradec	Jindřichův Hradec	2	Jihočeský	České Budějovice	7.8	11	44.9	40	142	118
508683	Záblatí	75	CzechRep	24	Jindřichův Hradec	Jindřichův Hradec	2	Jihočeský	České Budějovice	29.4	35	28.9	32	131	104
507695	Záhoří	130	CzechRep	24	Jindřichův Hradec	Jindřichův Hradec	2	Jihočeský	České Budějovice	19	20	41.4	35	119	92
547468	Zahrádky	229	CzechRep	24	Jindřichův Hradec	Jindřichův Hradec	2	Jihočeský	České Budějovice	23	27	73.4	68	148	110
529761	Žďár	98	CzechRep	24	Jindřichův Hradec	Jindřichův Hradec	2	Jihočeský	České Budějovice	19.2	20	71.6	62	140	98
562424	Županovice	63	CzechRep	24	Jindřichův Hradec	Jindřichův Hradec	2	Jihočeský	České Budějovice	50.5	49	91.2	82	189	141
549258	Albrechtice nad Vltavou	841	CzechRep	46	Písek	Písek	2	Jihočeský	České Budějovice	15.3	14	37.3	37	120	87
549266	Bernartice	1288	CzechRep	46	Písek	Písek	2	Jihočeský	České Budějovice	20.7	20	51.3	50	110	86
598780	Borovany	210	CzechRep	46	Písek	Písek	2	Jihočeský	České Budějovice	25.1	24	50.2	49	114	95
562122	Boudy	177	CzechRep	46	Písek	Písek	2	Jihočeský	České Budějovice	25	18	73	57	85.3	67
549291	Božetice	381	CzechRep	46	Písek	Písek	2	Jihočeský	České Budějovice	34.8	35	82.1	61	110	80
549304	Branice	310	CzechRep	46	Písek	Písek	2	Jihočeský	České Budějovice	22.8	23	56.6	55	106	83
549321	Cerhonice	136	CzechRep	46	Písek	Písek	2	Jihočeský	České Budějovice	20	13	68	53	88.4	69
549339	Čimelice	977	CzechRep	46	Písek	Písek	2	Jihočeský	České Budějovice	25.1	16	73.1	56	81.6	62
549347	Čížová	1072	CzechRep	46	Písek	Písek	2	Jihočeský	České Budějovice	12.3	11	60.3	50	96.9	74
549363	Dobev	804	CzechRep	46	Písek	Písek	2	Jihočeský	České Budějovice	10.8	10	58.8	50	103	79
562301	Dolní Novosedly	216	CzechRep	46	Písek	Písek	2	Jihočeský	České Budějovice	6.1	8	54.9	48	105	84
549380	Drhovle	525	CzechRep	46	Písek	Písek	2	Jihočeský	České Budějovice	13.5	11	61.5	51	97.2	73
549398	Heřmaň	248	CzechRep	46	Písek	Písek	2	Jihočeský	České Budějovice	12.3	15	45.2	41	115	87
561525	Horosedly	117	CzechRep	46	Písek	Písek	2	Jihočeský	České Budějovice	33.1	23	81.1	63	77.5	60
549410	Hrazany	288	CzechRep	46	Písek	Písek	2	Jihočeský	České Budějovice	38	38	94.8	74	96.7	78
549428	Hrejkovice	486	CzechRep	46	Písek	Písek	2	Jihočeský	České Budějovice	30.8	30	67.9	68	93	71
549452	Chyšky	1088	CzechRep	46	Písek	Písek	2	Jihočeský	České Budějovice	39.1	38	85.6	67	86.7	74
549479	Jetětice	293	CzechRep	46	Písek	Písek	2	Jihočeský	České Budějovice	18.5	19	67.3	59	109	88
562084	Jickovice	97	CzechRep	46	Písek	Písek	2	Jihočeský	České Budějovice	24.7	25	73.5	65	96	76
549487	Kestřany	685	CzechRep	46	Písek	Písek	2	Jihočeský	České Budějovice	9.1	13	51.7	47	111	84
549495	Kluky	570	CzechRep	46	Písek	Písek	2	Jihočeský	České Budějovice	10.1	14	49	51	107	88
549509	Kostelec nad Vltavou	400	CzechRep	46	Písek	Písek	2	Jihočeský	České Budějovice	29.8	31	78.6	71	87.9	69
549517	Kovářov	1436	CzechRep	46	Písek	Písek	2	Jihočeský	České Budějovice	33.8	33	95.7	74	91.9	72
561550	Kožlí	53	CzechRep	46	Písek	Písek	2	Jihočeský	České Budějovice	37.6	29	85.6	66	86.1	60
549525	Králova Lhota	214	CzechRep	46	Písek	Písek	2	Jihočeský	České Budějovice	30.2	22	78.2	61	129	91
562181	Křenovice	159	CzechRep	46	Písek	Písek	2	Jihočeský	České Budějovice	18.2	18	54.2	54	106	91
509752	Křižanov	100	CzechRep	46	Písek	Písek	2	Jihočeský	České Budějovice	23.1	25	56.6	61	106	90
549541	Kučeř	174	CzechRep	46	Písek	Písek	2	Jihočeský	České Budějovice	20.7	21	69.5	61	97	75
598801	Květov	107	CzechRep	46	Písek	Písek	2	Jihočeský	České Budějovice	23.2	24	72	64	99.5	78
549568	Lety	259	CzechRep	46	Písek	Písek	2	Jihočeský	České Budějovice	32.2	23	80.2	60	76.5	59
549576	Milevsko	8851	CzechRep	46	Písek	Písek	2	Jihočeský	České Budějovice	28	27	61.5	59	99.4	76
562149	Minice	38	CzechRep	46	Písek	Písek	2	Jihočeský	České Budějovice	29.9	23	77.9	63	82.4	65
549584	Mirotice	1197	CzechRep	46	Písek	Písek	2	Jihočeský	České Budějovice	21.8	16	69.8	56	86.9	67
549592	Mirovice	1574	CzechRep	46	Písek	Písek	2	Jihočeský	České Budějovice	33.8	24	81.8	64	77.3	60
549606	Mišovice	208	CzechRep	46	Písek	Písek	2	Jihočeský	České Budějovice	30.8	24	78.8	64	82.4	64
549614	Myslín	83	CzechRep	46	Písek	Písek	2	Jihočeský	České Budějovice	36.4	27	84.4	67	76.1	59
562157	Nerestce	108	CzechRep	46	Písek	Písek	2	Jihočeský	České Budějovice	29.5	21	77.6	61	78.6	60
549657	Nevězice	156	CzechRep	46	Písek	Písek	2	Jihočeský	České Budějovice	26.4	26	81.6	65	83.9	67
529877	Okrouhlá	71	CzechRep	46	Písek	Písek	2	Jihočeský	České Budějovice	24.1	23	57.6	58	103	85
562190	Olešná	102	CzechRep	46	Písek	Písek	2	Jihočeský	České Budějovice	15.9	16	51.6	52	111	94
549681	Orlík nad Vltavou	312	CzechRep	46	Písek	Písek	2	Jihočeský	České Budějovice	38.1	29	86.1	71	79.9	64
598828	Osek	137	CzechRep	46	Písek	Písek	2	Jihočeský	České Budějovice	26	26	74.9	65	97	77
549703	Oslov	332	CzechRep	46	Písek	Písek	2	Jihočeský	České Budějovice	14.1	15	62.9	58	96.2	75
549711	Ostrovec	381	CzechRep	46	Písek	Písek	2	Jihočeský	České Budějovice	25	19	73	60	88.2	69
562254	Paseky	153	CzechRep	46	Písek	Písek	2	Jihočeský	České Budějovice	11.5	11	45.3	43	116	86
549240	Písek	29641	CzechRep	46	Písek	Písek	2	Jihočeský	České Budějovice	0	0	49.9	45	106	79
549754	Podolí I	367	CzechRep	46	Písek	Písek	2	Jihočeský	České Budějovice	15.4	15	64.3	55	118	88
561509	Probulov	58	CzechRep	46	Písek	Písek	2	Jihočeský	České Budějovice	32.3	24	80.3	66	82	65
549771	Protivín	4931	CzechRep	46	Písek	Písek	2	Jihočeský	České Budějovice	13.2	12	37	32	118	87
561517	Přeborov	128	CzechRep	46	Písek	Písek	2	Jihočeský	České Budějovice	31.3	32	88.1	68	101	79
509621	Předotice	502	CzechRep	46	Písek	Písek	2	Jihočeský	České Budějovice	13.6	11	61.6	53	93.7	70
549797	Přeštěnice	287	CzechRep	46	Písek	Písek	2	Jihočeský	České Budějovice	34.4	35	85.9	67	105	81
549801	Putim	505	CzechRep	46	Písek	Písek	2	Jihočeský	České Budějovice	6.6	10	51.5	46	109	82
562068	Rakovice	219	CzechRep	46	Písek	Písek	2	Jihočeský	České Budějovice	25.6	17	73.6	59	82.4	64
549827	Ražice	396	CzechRep	46	Písek	Písek	2	Jihočeský	České Budějovice	9.7	12	47.3	41	113	84
549843	Sepekov	1372	CzechRep	46	Písek	Písek	2	Jihočeský	České Budějovice	30.2	30	82	62	110	81
549851	Skály	281	CzechRep	46	Písek	Písek	2	Jihočeský	České Budějovice	15.4	15	42.8	38	118	89
549860	Slabčice	335	CzechRep	46	Písek	Písek	2	Jihočeský	České Budějovice	20	21	47.6	47	120	91
549878	Smetanova Lhota	274	CzechRep	46	Písek	Písek	2	Jihočeský	České Budějovice	27	19	75	60	84.2	65
529885	Stehlovice	107	CzechRep	46	Písek	Písek	2	Jihočeský	České Budějovice	21	21	58.3	57	107	85
549932	Tálín	164	CzechRep	46	Písek	Písek	2	Jihočeský	České Budějovice	9	9	43	42	114	84
562271	Temešvár	120	CzechRep	46	Písek	Písek	2	Jihočeský	České Budějovice	11.9	13	60.7	55	107	85
562211	Varvažov	180	CzechRep	46	Písek	Písek	2	Jihočeský	České Budějovice	21.9	22	76.8	63	88.8	71
549975	Veselíčko	190	CzechRep	46	Písek	Písek	2	Jihočeský	České Budějovice	20.7	19	54.3	54	106	87
598844	Vlastec	207	CzechRep	46	Písek	Písek	2	Jihočeský	České Budějovice	10.3	12	59.1	54	100	79
598852	Vlksice	141	CzechRep	46	Písek	Písek	2	Jihočeský	České Budějovice	37	39	84.3	66	92.4	80
562289	Vojníkov	81	CzechRep	46	Písek	Písek	2	Jihočeský	České Budějovice	8	12	58.9	56	105	85
549991	Vráž	300	CzechRep	46	Písek	Písek	2	Jihočeský	České Budějovice	13.8	14	63.1	52	92.8	80
550001	Vrcovice	166	CzechRep	46	Písek	Písek	2	Jihočeský	České Budějovice	6.8	10	57.7	51	109	85
550027	Záhoří	814	CzechRep	46	Písek	Písek	2	Jihočeský	České Budějovice	7.8	9	60.8	55	103	81
550035	Zbelítov	343	CzechRep	46	Písek	Písek	2	Jihočeský	České Budějovice	28	27	81.1	73	97.2	75
550043	Zběšičky	145	CzechRep	46	Písek	Písek	2	Jihočeský	České Budějovice	26.2	26	64	62	111	83
550060	Zhoř	281	CzechRep	46	Písek	Písek	2	Jihočeský	České Budějovice	35.4	34	69	66	135	88
562165	Zvíkovské Podhradí	197	CzechRep	46	Písek	Písek	2	Jihočeský	České Budějovice	17.4	19	66.2	59	93.8	74
598861	Žďár	242	CzechRep	46	Písek	Písek	2	Jihočeský	České Budějovice	11.2	10	41.3	36	116	90
537241	Babice	96	CzechRep	53	Prachatice	Prachatice	2	Jihočeský	České Budějovice	25.5	25	22.8	24	144	114
550116	Bohumilice	308	CzechRep	53	Prachatice	Prachatice	2	Jihočeský	České Budějovice	24.1	26	60.6	54	134	105
537527	Bohunice	44	CzechRep	53	Prachatice	Prachatice	2	Jihočeský	České Budějovice	16.9	20	52.2	47	131	103
545902	Borová Lada	269	CzechRep	53	Prachatice	Prachatice	2	Jihočeský	České Budějovice	35.9	38	72.4	66	153	124
550124	Bošice	289	CzechRep	53	Prachatice	Prachatice	2	Jihočeský	České Budějovice	21.4	25	56.7	52	134	105
561576	Budkov	94	CzechRep	53	Prachatice	Prachatice	2	Jihočeský	České Budějovice	11.4	15	46.7	43	175	124
537519	Buk	283	CzechRep	53	Prachatice	Prachatice	2	Jihočeský	České Budějovice	18.1	20	54.6	48	145	115
550159	Bušanovice	235	CzechRep	53	Prachatice	Prachatice	2	Jihočeský	České Budějovice	16.2	22	51.5	48	130	103
550167	Čkyně	1561	CzechRep	53	Prachatice	Prachatice	2	Jihočeský	České Budějovice	23.6	28	58.8	55	131	101
537187	Drslavice	87	CzechRep	53	Prachatice	Prachatice	2	Jihočeský	České Budějovice	9.9	14	49.7	48	146	129
550183	Dub	425	CzechRep	53	Prachatice	Prachatice	2	Jihočeský	České Budějovice	15.2	19	43.8	43	135	107
537144	Dvory	70	CzechRep	53	Prachatice	Prachatice	2	Jihočeský	České Budějovice	9.7	14	46.1	42	143	124
550205	Horní Vltavice	392	CzechRep	53	Prachatice	Prachatice	2	Jihočeský	České Budějovice	32.7	35	71.7	64	153	121
550221	Hracholusky	464	CzechRep	53	Prachatice	Prachatice	2	Jihočeský	České Budějovice	11.7	14	34.5	32	145	108
550230	Husinec	1392	CzechRep	53	Prachatice	Prachatice	2	Jihočeský	České Budějovice	7	11	42.3	37	139	110
550248	Chlumany	335	CzechRep	53	Prachatice	Prachatice	2	Jihočeský	České Budějovice	11.2	14	46	41	137	109
550264	Chroboly	479	CzechRep	53	Prachatice	Prachatice	2	Jihočeský	České Budějovice	9.2	11	36.7	37	158	123
537420	Chvalovice	179	CzechRep	53	Prachatice	Prachatice	2	Jihočeský	České Budějovice	26.9	28	21.4	25	146	117
537136	Kratušín	55	CzechRep	53	Prachatice	Prachatice	2	Jihočeský	České Budějovice	9	13	50.1	47	147	121
561673	Křišťanov	114	CzechRep	53	Prachatice	Prachatice	2	Jihočeský	České Budějovice	19.3	22	42	43	164	129
550329	Ktiš	493	CzechRep	53	Prachatice	Prachatice	2	Jihočeský	České Budějovice	19.2	20	32.4	34	155	121
563978	Kubova Huť	108	CzechRep	53	Prachatice	Prachatice	2	Jihočeský	České Budějovice	31.8	33	68.2	61	149	119
550337	Kvilda	176	CzechRep	53	Prachatice	Prachatice	2	Jihočeský	České Budějovice	42.3	41	78.8	69	159	127
550345	Lažiště	306	CzechRep	53	Prachatice	Prachatice	2	Jihočeský	České Budějovice	11	15	48.1	45	145	118
561649	Lčovice	157	CzechRep	53	Prachatice	Prachatice	2	Jihočeský	České Budějovice	21.1	28	56.4	55	130	102
550353	Lenora	797	CzechRep	53	Prachatice	Prachatice	2	Jihočeský	České Budějovice	26.8	29	70.4	69	159	127
550361	Lhenice	1820	CzechRep	53	Prachatice	Prachatice	2	Jihočeský	České Budějovice	18.1	23	26.4	29	145	111
537071	Lipovice	189	CzechRep	53	Prachatice	Prachatice	2	Jihočeský	České Budějovice	14.5	18	49.7	45	136	108
537322	Lužice	38	CzechRep	53	Prachatice	Prachatice	2	Jihočeský	České Budějovice	23.4	24	24.6	27	144	114
537381	Mahouš	153	CzechRep	53	Prachatice	Prachatice	2	Jihočeský	České Budějovice	25.6	25	21.5	22	141	106
550418	Malovice	641	CzechRep	53	Prachatice	Prachatice	2	Jihočeský	České Budějovice	24.7	24	26.5	27	132	97
550426	Mičovice	336	CzechRep	53	Prachatice	Prachatice	2	Jihočeský	České Budějovice	14.2	18	30.4	32	149	115
550434	Nebahovy	471	CzechRep	53	Prachatice	Prachatice	2	Jihočeský	České Budějovice	6.5	11	37.9	39	154	118
550396	Němčice	190	CzechRep	53	Prachatice	Prachatice	2	Jihočeský	České Budějovice	26.3	26	19.1	19	112	73
550442	Netolice	2615	CzechRep	53	Prachatice	Prachatice	2	Jihočeský	České Budějovice	19.9	21	26.3	26	137	103
529893	Nicov	80	CzechRep	53	Prachatice	Prachatice	2	Jihočeský	České Budějovice	38.1	38	74.5	66	143	116
550451	Nová Pec	504	CzechRep	53	Prachatice	Prachatice	2	Jihočeský	České Budějovice	37.8	39	64.8	64	187	156
561568	Nové Hutě	84	CzechRep	53	Prachatice	Prachatice	2	Jihočeský	České Budějovice	33.6	34	70.1	62	151	120
537365	Olšovice	46	CzechRep	53	Prachatice	Prachatice	2	Jihočeský	České Budějovice	22.9	22	24.4	25	139	103
537543	Pěčnov	127	CzechRep	53	Prachatice	Prachatice	2	Jihočeský	České Budějovice	10.4	14	46.8	42	140	113
550094	Prachatice	11432	CzechRep	53	Prachatice	Prachatice	2	Jihočeský	České Budějovice	0	0	44.4	41	150	116
550485	Radhostice	165	CzechRep	53	Prachatice	Prachatice	2	Jihočeský	České Budějovice	17.1	21	52.3	48	137	108
550515	Stachy	1194	CzechRep	53	Prachatice	Prachatice	2	Jihočeský	České Budějovice	33.3	34	69.7	62	142	114
550523	Stožec	205	CzechRep	53	Prachatice	Prachatice	2	Jihočeský	České Budějovice	33.8	40	77.4	77	168	141
550531	Strážný	465	CzechRep	53	Prachatice	Prachatice	2	Jihočeský	České Budějovice	36.2	38	81	73	162	130
550540	Strunkovice nad Blanicí	1214	CzechRep	53	Prachatice	Prachatice	2	Jihočeský	České Budějovice	11.6	15	39.2	36	141	107
550558	Svatá Maří	547	CzechRep	53	Prachatice	Prachatice	2	Jihočeský	České Budějovice	20	21	56.4	49	138	109
550574	Šumavské Hoštice	398	CzechRep	53	Prachatice	Prachatice	2	Jihočeský	České Budějovice	16.1	19	52.5	47	143	115
550582	Těšovice	291	CzechRep	53	Prachatice	Prachatice	2	Jihočeský	České Budějovice	7.1	10	40.5	36	145	113
550604	Tvrzice	127	CzechRep	53	Prachatice	Prachatice	2	Jihočeský	České Budějovice	15.6	19	50.9	46	133	104
537535	Újezdec	72	CzechRep	53	Prachatice	Prachatice	2	Jihočeský	České Budějovice	14	17	49.3	44	132	111
550621	Vacov	1423	CzechRep	53	Prachatice	Prachatice	2	Jihočeský	České Budějovice	37.3	38	68.1	65	134	105
550647	Vimperk	7743	CzechRep	53	Prachatice	Prachatice	2	Jihočeský	České Budějovice	22.9	25	59.3	53	140	111
550655	Vitějovice	503	CzechRep	53	Prachatice	Prachatice	2	Jihočeský	České Budějovice	8.8	11	36.5	34	147	110
550663	Vlachovo Březí	1691	CzechRep	53	Prachatice	Prachatice	2	Jihočeský	České Budějovice	10.9	15	46.1	41	135	107
550671	Volary	3905	CzechRep	53	Prachatice	Prachatice	2	Jihočeský	České Budějovice	19.4	22	63	59	168	134
529915	Vrbice	64	CzechRep	53	Prachatice	Prachatice	2	Jihočeský	České Budějovice	38.3	40	69.2	67	135	114
550680	Záblatí	359	CzechRep	53	Prachatice	Prachatice	2	Jihočeský	České Budějovice	11.7	16	52	51	149	124
537195	Zábrdí	61	CzechRep	53	Prachatice	Prachatice	2	Jihočeský	České Budějovice	8.9	13	49.3	47	146	121
550698	Zálezly	303	CzechRep	53	Prachatice	Prachatice	2	Jihočeský	České Budějovice	17.5	24	52.7	50	133	105
550701	Zbytiny	306	CzechRep	53	Prachatice	Prachatice	2	Jihočeský	České Budějovice	14	18	47.4	48	163	130
550728	Zdíkov	1710	CzechRep	53	Prachatice	Prachatice	2	Jihočeský	České Budějovice	29.5	29	66	57	146	115
529923	Žárovná	115	CzechRep	53	Prachatice	Prachatice	2	Jihočeský	České Budějovice	13.7	16	50.1	44	144	115
550761	Želnava	115	CzechRep	53	Prachatice	Prachatice	2	Jihočeský	České Budějovice	32.5	33	59.7	58	181	144
537209	Žernovice	259	CzechRep	53	Prachatice	Prachatice	2	Jihočeský	České Budějovice	5.8	9	39.8	36	151	113
550809	Bavorov	1516	CzechRep	62	Strakonice	Strakonice	2	Jihočeský	České Budějovice	24.7	26	38.1	38	135	105
550817	Bělčice	1021	CzechRep	62	Strakonice	Strakonice	2	Jihočeský	České Budějovice	33.4	35	86.3	74	84.1	74
598895	Bezdědovice	337	CzechRep	62	Strakonice	Strakonice	2	Jihočeský	České Budějovice	26.6	31	79.5	71	91.6	81
550833	Bílsko	214	CzechRep	62	Strakonice	Strakonice	2	Jihočeský	České Budějovice	20.3	22	44.7	43	124	103
550850	Blatná	6714	CzechRep	62	Strakonice	Strakonice	2	Jihočeský	České Budějovice	23.3	26	76.1	66	93.5	84
537063	Bratronice	54	CzechRep	62	Strakonice	Strakonice	2	Jihočeský	České Budějovice	14.8	18	77.1	70	113	95
530018	Březí	71	CzechRep	62	Strakonice	Strakonice	2	Jihočeský	České Budějovice	38.1	43	91	82	89	81
560171	Budyně	50	CzechRep	62	Strakonice	Strakonice	2	Jihočeský	České Budějovice	21.7	22	42.6	40	126	102
529966	Buzice	158	CzechRep	62	Strakonice	Strakonice	2	Jihočeský	České Budějovice	21.7	26	74.5	66	92.5	81
550906	Cehnice	473	CzechRep	62	Strakonice	Strakonice	2	Jihočeský	České Budějovice	10.7	11	45.7	40	120	95
510068	Čečelovice	168	CzechRep	62	Strakonice	Strakonice	2	Jihočeský	České Budějovice	19.2	22	79.8	72	105	93
550922	Čejetice	917	CzechRep	62	Strakonice	Strakonice	2	Jihočeský	České Budějovice	9.5	13	49.8	45	109	89
550949	Čepřovice	179	CzechRep	62	Strakonice	Strakonice	2	Jihočeský	České Budějovice	18.6	21	47.9	50	128	103
550957	Čestice	922	CzechRep	62	Strakonice	Strakonice	2	Jihočeský	České Budějovice	16	18	70.3	65	126	101
550965	Číčenice	478	CzechRep	62	Strakonice	Strakonice	2	Jihočeský	České Budějovice	28.7	26	33.5	31	127	96
550981	Doubravice	257	CzechRep	62	Strakonice	Strakonice	2	Jihočeský	České Budějovice	12.8	17	76.8	66	113	91
551015	Drahonice	348	CzechRep	62	Strakonice	Strakonice	2	Jihočeský	České Budějovice	14.5	14	41.9	37	118	94
560219	Drachkov	166	CzechRep	62	Strakonice	Strakonice	2	Jihočeský	České Budějovice	5.8	9	61.7	59	117	94
551023	Drážov	252	CzechRep	62	Strakonice	Strakonice	2	Jihočeský	České Budějovice	21.3	25	75.6	73	131	107
560243	Droužetice	106	CzechRep	62	Strakonice	Strakonice	2	Jihočeský	České Budějovice	4	7	60.3	59	113	90
551040	Dřešín	305	CzechRep	62	Strakonice	Strakonice	2	Jihočeský	České Budějovice	18.4	21	72.7	69	128	103
551597	Hajany	118	CzechRep	62	Strakonice	Strakonice	2	Jihočeský	České Budějovice	27.7	32	80.6	72	92.6	81
561690	Hájek	40	CzechRep	62	Strakonice	Strakonice	2	Jihočeský	České Budějovice	26.9	29	39.9	42	137	107
536628	Hlupín	99	CzechRep	62	Strakonice	Strakonice	2	Jihočeský	České Budějovice	14.5	16	70.8	69	119	97
536881	Horní Poříčí	311	CzechRep	62	Strakonice	Strakonice	2	Jihočeský	České Budějovice	11.9	14	67.9	65	121	98
536369	Hornosín	74	CzechRep	62	Strakonice	Strakonice	2	Jihočeský	České Budějovice	32.7	36	85.5	76	88.3	78
551104	Hoslovice	176	CzechRep	62	Strakonice	Strakonice	2	Jihočeský	České Budějovice	20.1	23	74.4	70	130	104
551121	Hoštice	157	CzechRep	62	Strakonice	Strakonice	2	Jihočeský	České Budějovice	9.4	13	56.6	56	119	96
551139	Chelčice	426	CzechRep	62	Strakonice	Strakonice	2	Jihočeský	České Budějovice	27.7	28	31.7	33	129	98
529982	Chlum	195	CzechRep	62	Strakonice	Strakonice	2	Jihočeský	České Budějovice	27	32	79.9	72	95.1	83
536903	Chobot	61	CzechRep	62	Strakonice	Strakonice	2	Jihočeský	České Budějovice	30	33	82.9	73	89.3	78
551155	Chrášťovice	245	CzechRep	62	Strakonice	Strakonice	2	Jihočeský	České Budějovice	10.6	14	74.6	65	111	89
551163	Jinín	186	CzechRep	62	Strakonice	Strakonice	2	Jihočeský	České Budějovice	7.8	10	50.2	44	118	93
551180	Kadov	353	CzechRep	62	Strakonice	Strakonice	2	Jihočeský	České Budějovice	24	29	84.7	74	100	88
536946	Kalenice	100	CzechRep	62	Strakonice	Strakonice	2	Jihočeský	České Budějovice	16.7	20	72.7	70	126	103
551201	Katovice	1339	CzechRep	62	Strakonice	Strakonice	2	Jihočeský	České Budějovice	6.5	8	62.5	59	116	92
560405	Kladruby	145	CzechRep	62	Strakonice	Strakonice	2	Jihočeský	České Budějovice	13.1	16	69.1	67	123	99
536601	Kocelovice	168	CzechRep	62	Strakonice	Strakonice	2	Jihočeský	České Budějovice	30.4	35	83.3	74	89.9	77
536342	Krajníčko	98	CzechRep	62	Strakonice	Strakonice	2	Jihočeský	České Budějovice	19.9	25	42.8	44	128	105
551261	Kraselov	224	CzechRep	62	Strakonice	Strakonice	2	Jihočeský	České Budějovice	9.7	14	65.6	63	120	98
536806	Krašlovice	164	CzechRep	62	Strakonice	Strakonice	2	Jihočeský	České Budějovice	20.7	21	36.9	34	128	97
536954	Krejnice	72	CzechRep	62	Strakonice	Strakonice	2	Jihočeský	České Budějovice	17.4	21	73.4	71	127	104
536555	Krty-Hradec	132	CzechRep	62	Strakonice	Strakonice	2	Jihočeský	České Budějovice	9.1	12	65	63	119	96
560391	Kuřimany	27	CzechRep	62	Strakonice	Strakonice	2	Jihočeský	České Budějovice	9.4	14	51.7	50	119	97
536750	Kváskovice	108	CzechRep	62	Strakonice	Strakonice	2	Jihočeský	České Budějovice	13.4	16	48.6	46	123	99
598950	Lažánky	87	CzechRep	62	Strakonice	Strakonice	2	Jihočeský	České Budějovice	18.6	23	81.2	71	102	90
560197	Lažany	55	CzechRep	62	Strakonice	Strakonice	2	Jihočeský	České Budějovice	15.4	21	74.1	64	110	88
551333	Libějovice	469	CzechRep	62	Strakonice	Strakonice	2	Jihočeský	České Budějovice	30	28	28.4	28	128	98
536831	Libětice	78	CzechRep	62	Strakonice	Strakonice	2	Jihočeský	České Budějovice	7.2	10	62	59	118	94
551341	Litochovice	299	CzechRep	62	Strakonice	Strakonice	2	Jihočeský	České Budějovice	16	17	50.5	51	126	100
551350	Lnáře	749	CzechRep	62	Strakonice	Strakonice	2	Jihočeský	České Budějovice	31.7	33	84.5	72	94	82
536822	Lom	122	CzechRep	62	Strakonice	Strakonice	2	Jihočeský	České Budějovice	27.1	24	71.3	60	91.6	77
536466	Mačkov	294	CzechRep	62	Strakonice	Strakonice	2	Jihočeský	České Budějovice	20.7	24	73.6	63	98	85
551384	Malenice	649	CzechRep	62	Strakonice	Strakonice	2	Jihočeský	České Budějovice	18.9	22	58.5	55	129	104
551392	Mečichov	244	CzechRep	62	Strakonice	Strakonice	2	Jihočeský	České Budějovice	15.4	18	71.8	70	117	95
536415	Měkynec	37	CzechRep	62	Strakonice	Strakonice	2	Jihočeský	České Budějovice	18.7	24	47.1	45	127	104
536539	Milejovice	70	CzechRep	62	Strakonice	Strakonice	2	Jihočeský	České Budějovice	10.6	14	54.8	53	120	97
551414	Miloňovice	285	CzechRep	62	Strakonice	Strakonice	2	Jihočeský	České Budějovice	7.7	11	52.3	49	117	95
536563	Mnichov	256	CzechRep	62	Strakonice	Strakonice	2	Jihočeský	České Budějovice	11.1	15	67.1	66	121	99
560278	Mutěnice	209	CzechRep	62	Strakonice	Strakonice	2	Jihočeský	České Budějovice	3.6	8	58.4	56	114	92
551473	Myštice	282	CzechRep	62	Strakonice	Strakonice	2	Jihočeský	České Budějovice	31.7	29	75.9	65	87.9	74
536644	Nebřehovice	142	CzechRep	62	Strakonice	Strakonice	2	Jihočeský	České Budějovice	5.7	8	51.7	45	115	92
536474	Němčice	113	CzechRep	62	Strakonice	Strakonice	2	Jihočeský	České Budějovice	17	19	71.3	65	127	101
536725	Němětice	120	CzechRep	62	Strakonice	Strakonice	2	Jihočeský	České Budějovice	9.1	11	63.4	58	119	94
551520	Nihošovice	315	CzechRep	62	Strakonice	Strakonice	2	Jihočeský	České Budějovice	10.8	14	65	60	121	97
536962	Nišovice	244	CzechRep	62	Strakonice	Strakonice	2	Jihočeský	České Budějovice	14.4	18	57.3	54	124	100
560201	Nová Ves	95	CzechRep	62	Strakonice	Strakonice	2	Jihočeský	České Budějovice	23	25	77.3	71	133	107
551554	Novosedly	356	CzechRep	62	Strakonice	Strakonice	2	Jihočeský	České Budějovice	9.5	12	65.5	63	119	96
551562	Osek	692	CzechRep	62	Strakonice	Strakonice	2	Jihočeský	České Budějovice	10.7	11	67.2	61	104	84
551571	Paračov	105	CzechRep	62	Strakonice	Strakonice	2	Jihočeský	České Budějovice	11.5	13	49.2	44	121	96
598887	Pivkovice	81	CzechRep	62	Strakonice	Strakonice	2	Jihočeský	České Budějovice	17.4	18	44.6	44	121	97
536911	Pohorovice	79	CzechRep	62	Strakonice	Strakonice	2	Jihočeský	České Budějovice	20.2	20	37.6	35	124	95
551619	Pracejovice	314	CzechRep	62	Strakonice	Strakonice	2	Jihočeský	České Budějovice	5	9	60.9	58	116	93
551627	Předmíř	338	CzechRep	62	Strakonice	Strakonice	2	Jihočeský	České Budějovice	37.6	40	90.5	79	93.3	85
536792	Přední Zborovice	83	CzechRep	62	Strakonice	Strakonice	2	Jihočeský	České Budějovice	6.2	10	60.5	56	116	93
551635	Předslavice	267	CzechRep	62	Strakonice	Strakonice	2	Jihočeský	České Budějovice	18.1	22	53.1	50	128	104
536547	Přechovice	105	CzechRep	62	Strakonice	Strakonice	2	Jihočeský	České Budějovice	10.8	13	57.8	57	121	95
551643	Přešťovice	403	CzechRep	62	Strakonice	Strakonice	2	Jihočeský	České Budějovice	5.8	8	55.4	54	106	83
536423	Radějovice	34	CzechRep	62	Strakonice	Strakonice	2	Jihočeský	České Budějovice	15.2	18	46.8	43	125	101
551660	Radomyšl	1230	CzechRep	62	Strakonice	Strakonice	2	Jihočeský	České Budějovice	7.3	10	74	62	110	87
551678	Radošovice	656	CzechRep	62	Strakonice	Strakonice	2	Jihočeský	České Budějovice	4	7	58.7	55	114	91
536865	Rovná	243	CzechRep	62	Strakonice	Strakonice	2	Jihočeský	České Budějovice	5.5	7	61.4	57	106	83
536849	Řepice	458	CzechRep	62	Strakonice	Strakonice	2	Jihočeský	České Budějovice	3.4	5	59.2	56	108	85
551716	Sedlice	1304	CzechRep	62	Strakonice	Strakonice	2	Jihočeský	České Budějovice	15.6	18	68.4	58	105	83
598909	Skály	65	CzechRep	62	Strakonice	Strakonice	2	Jihočeský	České Budějovice	14.3	17	51.7	49	124	100
551741	Skočice	217	CzechRep	62	Strakonice	Strakonice	2	Jihočeský	České Budějovice	17.3	16	39.1	34	121	96
536776	Slaník	154	CzechRep	62	Strakonice	Strakonice	2	Jihočeský	České Budějovice	4.4	6	60.3	57	108	84
551759	Sousedovice	272	CzechRep	62	Strakonice	Strakonice	2	Jihočeský	České Budějovice	5.7	10	60.5	58	116	94
530034	Stožice	320	CzechRep	62	Strakonice	Strakonice	2	Jihočeský	České Budějovice	27.3	28	34.6	33	128	97
550787	Strakonice	23065	CzechRep	62	Strakonice	Strakonice	2	Jihočeský	České Budějovice	0	0	56.3	52	110	85
551775	Strašice	191	CzechRep	62	Strakonice	Strakonice	2	Jihočeský	České Budějovice	21.5	25	74.3	73	131	107
536784	Strunkovice nad Volyňkou	107	CzechRep	62	Strakonice	Strakonice	2	Jihočeský	České Budějovice	7.4	9	61.7	55	117	92
551791	Střelské Hoštice	907	CzechRep	62	Strakonice	Strakonice	2	Jihočeský	České Budějovice	12.8	14	68.8	64	122	97
551830	Škvořetice	338	CzechRep	62	Strakonice	Strakonice	2	Jihočeský	České Budějovice	18.8	23	71.7	61	94.8	79
536920	Štěchovice	226	CzechRep	62	Strakonice	Strakonice	2	Jihočeský	České Budějovice	12.4	15	68.4	66	122	98
551856	Štěkeň	836	CzechRep	62	Strakonice	Strakonice	2	Jihočeský	České Budějovice	8.7	10	52.5	50	109	85
536598	Tchořovice	249	CzechRep	62	Strakonice	Strakonice	2	Jihočeský	České Budějovice	28.4	30	81.3	68	95.4	83
536512	Truskovice	185	CzechRep	62	Strakonice	Strakonice	2	Jihočeský	České Budějovice	29.8	31	32.1	32	131	100
551899	Třebohostice	299	CzechRep	62	Strakonice	Strakonice	2	Jihočeský	České Budějovice	10.3	13	66.6	64	115	93
536679	Třešovice	87	CzechRep	62	Strakonice	Strakonice	2	Jihočeský	České Budějovice	9.7	12	52.1	46	119	95
536695	Úlehle	107	CzechRep	62	Strakonice	Strakonice	2	Jihočeský	České Budějovice	10.5	14	65.3	62	121	97
563951	Únice	61	CzechRep	62	Strakonice	Strakonice	2	Jihočeský	České Budějovice	7.7	10	64	61	115	93
551937	Uzenice	127	CzechRep	62	Strakonice	Strakonice	2	Jihočeský	České Budějovice	34.3	32	78.5	67	86	75
536890	Uzeničky	124	CzechRep	62	Strakonice	Strakonice	2	Jihočeský	České Budějovice	36.2	34	80.4	69	85	74
536504	Vacovice	59	CzechRep	62	Strakonice	Strakonice	2	Jihočeský	České Budějovice	22.1	24	67.4	64	132	106
536741	Velká Turná	161	CzechRep	62	Strakonice	Strakonice	2	Jihočeský	České Budějovice	13.4	15	70.6	58	107	83
551953	Vodňany	7026	CzechRep	62	Strakonice	Strakonice	2	Jihočeský	České Budějovice	24.9	24	32.1	31	126	95
551961	Volenice	535	CzechRep	62	Strakonice	Strakonice	2	Jihočeský	České Budějovice	13.5	16	69.5	66	123	99
551970	Volyně	3041	CzechRep	62	Strakonice	Strakonice	2	Jihočeský	České Budějovice	12.5	15	55	55	122	97
551988	Záboří	304	CzechRep	62	Strakonice	Strakonice	2	Jihočeský	České Budějovice	16.7	19	77.2	68	103	90
536482	Zahorčice	68	CzechRep	62	Strakonice	Strakonice	2	Jihočeský	České Budějovice	15.1	18	69.4	64	125	100
536873	Zvotoky	62	CzechRep	62	Strakonice	Strakonice	2	Jihočeský	České Budějovice	15.6	22	71.5	70	126	105
563251	Balkova Lhota	120	CzechRep	65	Tábor	Tábor	2	Jihočeský	České Budějovice	9	13	68.5	56	87.3	73
563366	Bečice	75	CzechRep	65	Tábor	Tábor	2	Jihočeský	České Budějovice	13.8	18	67.7	54	101	88
552054	Bechyně	5405	CzechRep	65	Tábor	Tábor	2	Jihočeský	České Budějovice	26.1	29	44.1	43	114	97
560448	Běleč	180	CzechRep	65	Tábor	Tábor	2	Jihočeský	České Budějovice	21.5	21	79.3	63	83	72
552097	Borkovice	237	CzechRep	65	Tábor	Tábor	2	Jihočeský	České Budějovice	37.1	27	33.1	34	125	96
552101	Borotín	617	CzechRep	65	Tábor	Tábor	2	Jihočeský	České Budějovice	17.2	20	77.2	61	81.2	68
552127	Bradáčov	58	CzechRep	65	Tábor	Tábor	2	Jihočeský	České Budějovice	20.5	23	74.3	60	89.6	80
552135	Březnice	197	CzechRep	65	Tábor	Tábor	2	Jihočeský	České Budějovice	26.9	28	40.2	37	114	99
552143	Budislav	377	CzechRep	65	Tábor	Tábor	2	Jihočeský	České Budějovice	29.3	23	49.9	42	118	93
563722	Černýšovice	76	CzechRep	65	Tábor	Tábor	2	Jihočeský	České Budějovice	19.8	23	52.6	52	107	94
552208	Dírná	435	CzechRep	65	Tábor	Tábor	2	Jihočeský	České Budějovice	32.9	26	47.8	44	121	96
563650	Dlouhá Lhota	168	CzechRep	65	Tábor	Tábor	2	Jihočeský	České Budějovice	11.8	15	58.9	46	104	86
552224	Dobronice u Bechyně	115	CzechRep	65	Tábor	Tábor	2	Jihočeský	České Budějovice	20.6	25	50.1	52	110	93
552241	Dolní Hořice	819	CzechRep	65	Tábor	Tábor	2	Jihočeský	České Budějovice	16	19	65.3	52	95.4	88
560529	Dolní Hrachovice	136	CzechRep	65	Tábor	Tábor	2	Jihočeský	České Budějovice	13.1	13	71	55	86.9	77
563765	Drahov	160	CzechRep	65	Tábor	Tábor	2	Jihočeský	České Budějovice	34.4	25	35.8	35	123	95
552275	Dráchov	253	CzechRep	65	Tábor	Tábor	2	Jihočeský	České Budějovice	26.9	24	37	34	115	94
552283	Dražice	781	CzechRep	65	Tábor	Tábor	2	Jihočeský	České Budějovice	8.2	11	67.7	53	92.3	78
552291	Dražičky	139	CzechRep	65	Tábor	Tábor	2	Jihočeský	České Budějovice	8.5	12	68.3	53	95.9	84
563307	Drhovice	200	CzechRep	65	Tábor	Tábor	2	Jihočeský	České Budějovice	10.5	13	70	55	94.6	80
563625	Haškovcova Lhota	64	CzechRep	65	Tábor	Tábor	2	Jihočeský	České Budějovice	26.2	28	47.4	49	110	95
560481	Hlasivo	168	CzechRep	65	Tábor	Tábor	2	Jihočeský	České Budějovice	13.5	17	73.5	60	86.6	77
552321	Hlavatce	365	CzechRep	65	Tábor	Tábor	2	Jihočeský	České Budějovice	16.7	20	43.7	44	105	92
598992	Hodětín	81	CzechRep	65	Tábor	Tábor	2	Jihočeský	České Budějovice	24.9	27	38.9	40	112	98
562904	Hodonice	156	CzechRep	65	Tábor	Tábor	2	Jihočeský	České Budějovice	27.1	29	42	39	115	100
552453	Chotěmice	109	CzechRep	65	Tábor	Tábor	2	Jihočeský	České Budějovice	33.8	27	53.1	47	122	98
552461	Chotoviny	1678	CzechRep	65	Tábor	Tábor	2	Jihočeský	České Budějovice	10.8	12	69.2	54	81.7	71
552470	Choustník	493	CzechRep	65	Tábor	Tábor	2	Jihočeský	České Budějovice	17.4	22	52.9	46	109	93
563145	Chrbonín	147	CzechRep	65	Tábor	Tábor	2	Jihočeský	České Budějovice	17.9	21	56.6	51	106	93
552496	Chýnov	2343	CzechRep	65	Tábor	Tábor	2	Jihočeský	České Budějovice	10.8	12	60.1	46	99.3	84
562963	Jedlany	76	CzechRep	65	Tábor	Tábor	2	Jihočeský	České Budějovice	14.5	18	72.9	60	84.4	75
552534	Jistebnice	2009	CzechRep	65	Tábor	Tábor	2	Jihočeský	České Budějovice	15.8	18	75.3	60	92.9	80
530042	Katov	68	CzechRep	65	Tábor	Tábor	2	Jihočeský	České Budějovice	28.7	23	49.2	42	117	93
563986	Klenovice	615	CzechRep	65	Tábor	Tábor	2	Jihočeský	České Budějovice	16.2	17	44	37	112	89
599280	Komárov	121	CzechRep	65	Tábor	Tábor	2	Jihočeský	České Budějovice	23.4	28	37	38	116	100
552585	Košice	730	CzechRep	65	Tábor	Tábor	2	Jihočeský	České Budějovice	12.4	16	48.3	42	106	89
562955	Košín	73	CzechRep	65	Tábor	Tábor	2	Jihočeský	České Budějovice	6.8	9	65.2	51	83.3	68
560634	Krátošice	101	CzechRep	65	Tábor	Tábor	2	Jihočeský	České Budějovice	15.7	20	52	45	108	91
563030	Krtov	144	CzechRep	65	Tábor	Tábor	2	Jihočeský	České Budějovice	17	19	54.8	48	109	90
563544	Libějice	107	CzechRep	65	Tábor	Tábor	2	Jihočeský	České Budějovice	7.2	10	63	52	94.6	76
563587	Lom	152	CzechRep	65	Tábor	Tábor	2	Jihočeský	České Budějovice	8.5	11	60.5	47	95.9	75
552666	Malšice	1855	CzechRep	65	Tábor	Tábor	2	Jihočeský	České Budějovice	10.3	13	56.8	51	97.6	78
562866	Mažice	118	CzechRep	65	Tábor	Tábor	2	Jihočeský	České Budějovice	32.5	28	35.2	34	121	91
563234	Meziříčí	169	CzechRep	65	Tábor	Tábor	2	Jihočeský	České Budějovice	9.7	13	69.2	53	90.7	72
599255	Mezná	112	CzechRep	65	Tábor	Tábor	2	Jihočeský	České Budějovice	26.8	21	46.9	39	115	84
552704	Mladá Vožice	2712	CzechRep	65	Tábor	Tábor	2	Jihočeský	České Budějovice	18.9	18	76.8	58	80.8	66
552712	Mlýny	141	CzechRep	65	Tábor	Tábor	2	Jihočeský	České Budějovice	20.8	25	54.9	46	113	88
552721	Myslkovice	383	CzechRep	65	Tábor	Tábor	2	Jihočeský	České Budějovice	15.2	18	44.8	37	113	83
549631	Nadějkov	746	CzechRep	65	Tábor	Tábor	2	Jihočeský	České Budějovice	21	26	80.5	66	90.1	76
559016	Nasavrky	78	CzechRep	65	Tábor	Tábor	2	Jihočeský	České Budějovice	7.3	10	67.1	52	85	65
552747	Nemyšl	295	CzechRep	65	Tábor	Tábor	2	Jihočeský	České Budějovice	15.8	17	75.8	57	80.4	61
552763	Nová Ves u Chýnova	289	CzechRep	65	Tábor	Tábor	2	Jihočeský	České Budějovice	9.6	12	58.2	42	98.1	75
563455	Nová Ves u Mladé Vožice	176	CzechRep	65	Tábor	Tábor	2	Jihočeský	České Budějovice	24.4	24	82.3	64	77.9	61
552798	Oldřichov	212	CzechRep	65	Tábor	Tábor	2	Jihočeský	České Budějovice	28.4	26	82.9	66	77	62
552801	Opařany	1408	CzechRep	65	Tábor	Tábor	2	Jihočeský	České Budějovice	17.7	19	54.4	52	102	78
552828	Planá nad Lužnicí	3736	CzechRep	65	Tábor	Tábor	2	Jihočeský	České Budějovice	7.3	9	54.9	40	101	75
560553	Pohnánec	59	CzechRep	65	Tábor	Tábor	2	Jihočeský	České Budějovice	12.8	15	68.8	54	88.4	73
552852	Pohnání	79	CzechRep	65	Tábor	Tábor	2	Jihočeský	České Budějovice	13.6	16	69.6	55	89.1	74
552861	Pojbuky	112	CzechRep	65	Tábor	Tábor	2	Jihočeský	České Budějovice	27.1	29	76.4	61	91.8	80
552895	Přehořov	334	CzechRep	65	Tábor	Tábor	2	Jihočeský	České Budějovice	23.8	19	43.9	36	112	82
563374	Psárov	123	CzechRep	65	Tábor	Tábor	2	Jihočeský	České Budějovice	23.9	31	56	47	124	94
552917	Radenín	517	CzechRep	65	Tábor	Tábor	2	Jihočeský	České Budějovice	15.9	18	63.3	48	104	82
552925	Radětice	216	CzechRep	65	Tábor	Tábor	2	Jihočeský	České Budějovice	32.8	31	47.2	45	117	90
563196	Radimovice u Tábora	70	CzechRep	65	Tábor	Tábor	2	Jihočeský	České Budějovice	7.8	11	67.6	52	85.5	65
552933	Radimovice u Želče	385	CzechRep	65	Tábor	Tábor	2	Jihočeský	České Budějovice	7	11	62.9	50	94.3	75
552941	Radkov	164	CzechRep	65	Tábor	Tábor	2	Jihočeský	České Budějovice	10.4	15	70.2	56	85.8	66
552976	Rataje	209	CzechRep	65	Tábor	Tábor	2	Jihočeský	České Budějovice	25.7	27	51.2	49	110	87
552992	Ratibořské Hory	751	CzechRep	65	Tábor	Tábor	2	Jihočeský	České Budějovice	9.6	11	67.5	50	90.2	73
560626	Rodná	92	CzechRep	65	Tábor	Tábor	2	Jihočeský	České Budějovice	17.9	21	73.9	59	87.6	73
553018	Roudná	532	CzechRep	65	Tábor	Tábor	2	Jihočeský	České Budějovice	13.3	16	46.8	38	106	83
560511	Řemíčov	68	CzechRep	65	Tábor	Tábor	2	Jihočeský	České Budějovice	19.4	23	77.2	63	84.5	73
553034	Řepeč	254	CzechRep	65	Tábor	Tábor	2	Jihočeský	České Budějovice	15.6	18	58	55	99.7	77
599115	Řípec	314	CzechRep	65	Tábor	Tábor	2	Jihočeský	České Budějovice	26.3	19	36.8	30	114	82
599263	Sedlečko u Soběslavě	132	CzechRep	65	Tábor	Tábor	2	Jihočeský	České Budějovice	22.3	18	42.8	34	110	81
553069	Sezimovo Ústí	7332	CzechRep	65	Tábor	Tábor	2	Jihočeský	České Budějovice	4	6	57.3	43	93.8	73
553077	Skalice	482	CzechRep	65	Tábor	Tábor	2	Jihočeský	České Budějovice	13.9	17	47.8	39	107	83
553085	Skopytce	153	CzechRep	65	Tábor	Tábor	2	Jihočeský	České Budějovice	14.3	18	53.6	43	106	82
560669	Skrýchov u Malšic	131	CzechRep	65	Tábor	Tábor	2	Jihočeský	České Budějovice	14.8	18	56.7	48	102	83
599026	Slapsko	159	CzechRep	65	Tábor	Tábor	2	Jihočeský	České Budějovice	25.3	25	83.2	69	74.4	57
599042	Slapy	477	CzechRep	65	Tábor	Tábor	2	Jihočeský	České Budějovice	6.4	9	66.1	49	93.7	73
553123	Smilovy Hory	371	CzechRep	65	Tábor	Tábor	2	Jihočeský	České Budějovice	26.3	28	79.9	65	86.2	71
553131	Soběslav	7223	CzechRep	65	Tábor	Tábor	2	Jihočeský	České Budějovice	22.1	17	42.2	33	110	81
553140	Stádlec	565	CzechRep	65	Tábor	Tábor	2	Jihočeský	České Budějovice	20.3	22	55.9	53	104	81
553166	Sudoměřice u Bechyně	678	CzechRep	65	Tábor	Tábor	2	Jihočeský	České Budějovice	19.7	21	47.4	42	107	85
553174	Sudoměřice u Tábora	305	CzechRep	65	Tábor	Tábor	2	Jihočeský	České Budějovice	13.1	16	73.1	54	77.1	57
553182	Sviny	347	CzechRep	65	Tábor	Tábor	2	Jihočeský	České Budějovice	33.9	24	30.3	27	122	87
563170	Svrabov	55	CzechRep	65	Tábor	Tábor	2	Jihočeský	České Budějovice	7	10	66.8	51	88.5	67
553204	Šebířov	361	CzechRep	65	Tábor	Tábor	2	Jihočeský	České Budějovice	23	24	80.9	62	78.8	64
552046	Tábor	35196	CzechRep	65	Tábor	Tábor	2	Jihočeský	České Budějovice	0	0	60.5	42	90.1	70
563153	Třebějice	77	CzechRep	65	Tábor	Tábor	2	Jihočeský	České Budějovice	31.3	28	46.4	39	120	91
553239	Tučapy	764	CzechRep	65	Tábor	Tábor	2	Jihočeský	České Budějovice	26.3	20	46.8	35	114	83
551601	Turovec	243	CzechRep	65	Tábor	Tábor	2	Jihočeský	České Budějovice	8.3	10	55.6	38	101	75
599123	Ústrašice	335	CzechRep	65	Tábor	Tábor	2	Jihočeský	České Budějovice	9.6	13	57.2	43	103	79
553255	Val	252	CzechRep	65	Tábor	Tábor	2	Jihočeský	České Budějovice	36.9	29	37.7	35	125	92
553263	Vesce	274	CzechRep	65	Tábor	Tábor	2	Jihočeský	České Budějovice	25.9	22	42.6	35	114	85
553271	Veselí nad Lužnicí	6459	CzechRep	65	Tábor	Tábor	2	Jihočeský	České Budějovice	31.5	21	31.2	26	120	84
553280	Vilice	167	CzechRep	65	Tábor	Tábor	2	Jihočeský	České Budějovice	25.2	25	83	64	84	66
553298	Vlastiboř	316	CzechRep	65	Tábor	Tábor	2	Jihočeský	České Budějovice	22.3	25	43.7	38	117	88
563447	Vlčeves	78	CzechRep	65	Tábor	Tábor	2	Jihočeský	České Budějovice	20.4	22	59.1	50	109	85
553310	Vlkov	154	CzechRep	65	Tábor	Tábor	2	Jihočeský	České Budějovice	36.9	25	34.2	28	125	88
553328	Vodice	176	CzechRep	65	Tábor	Tábor	2	Jihočeský	České Budějovice	21.9	22	71.1	53	95	80
563927	Zadní Střítež	35	CzechRep	65	Tábor	Tábor	2	Jihočeský	České Budějovice	26.5	28	75.8	59	96.3	79
599000	Záhoří	52	CzechRep	65	Tábor	Tábor	2	Jihočeský	České Budějovice	28.1	29	40.9	39	115	92
553361	Zálší	274	CzechRep	65	Tábor	Tábor	2	Jihočeský	České Budějovice	34.3	32	32.8	33	122	94
599034	Zhoř u Mladé Vožice	98	CzechRep	65	Tábor	Tábor	2	Jihočeský	České Budějovice	22.7	22	80.5	61	78.4	60
560430	Zhoř u Tábora	170	CzechRep	65	Tábor	Tábor	2	Jihočeský	České Budějovice	10.5	13	58.1	43	98.3	79
599271	Zlukov	254	CzechRep	65	Tábor	Tábor	2	Jihočeský	České Budějovice	29.2	23	35.3	33	117	86
553409	Zvěrotice	380	CzechRep	65	Tábor	Tábor	2	Jihočeský	České Budějovice	20.9	15	41.4	31	109	78
553417	Želeč	915	CzechRep	65	Tábor	Tábor	2	Jihočeský	České Budějovice	13.5	16	51.1	42	101	81
563897	Žíšov	207	CzechRep	65	Tábor	Tábor	2	Jihočeský	České Budějovice	32.6	22	32.4	28	121	84
581291	Adamov	4602	CzechRep	3	Blansko	Blansko	3	Jihomoravský	Brno	14.7	20	19.1	31	223	141
581313	Bedřichov	249	CzechRep	3	Blansko	Blansko	3	Jihomoravský	Brno	20.5	22	38.9	39	206	140
581330	Benešov	653	CzechRep	3	Blansko	Blansko	3	Jihomoravský	Brno	22.7	24	49.4	51	251	160
581283	Blansko	20808	CzechRep	3	Blansko	Blansko	3	Jihomoravský	Brno	0	0	30	33	231	142
581356	Borotín	424	CzechRep	3	Blansko	Blansko	3	Jihomoravský	Brno	35	36	53.4	53	255	163
581364	Bořitov	1290	CzechRep	3	Blansko	Blansko	3	Jihomoravský	Brno	11.4	14	29.8	31	231	141
581372	Boskovice	11402	CzechRep	3	Blansko	Blansko	3	Jihomoravský	Brno	17.4	22	41.8	42	243	151
581381	Brťov-Jeneč	351	CzechRep	3	Blansko	Blansko	3	Jihomoravský	Brno	15.5	17	29.6	32	199	122
581445	Bukovina	338	CzechRep	3	Blansko	Blansko	3	Jihomoravský	Brno	17.8	23	24.2	32	229	143
581453	Bukovinka	446	CzechRep	3	Blansko	Blansko	3	Jihomoravský	Brno	20.3	26	26.7	34	232	146
581461	Býkovice	184	CzechRep	3	Blansko	Blansko	3	Jihomoravský	Brno	14.2	18	31.3	34	204	139
581470	Cetkovice	749	CzechRep	3	Blansko	Blansko	3	Jihomoravský	Brno	29.7	34	53.7	53	255	163
554162	Crhov	170	CzechRep	3	Blansko	Blansko	3	Jihomoravský	Brno	30.2	31	48.6	48	199	142
581496	Černá Hora	1918	CzechRep	3	Blansko	Blansko	3	Jihomoravský	Brno	9.9	11	27	27	205	137
581500	Černovice	367	CzechRep	3	Blansko	Blansko	3	Jihomoravský	Brno	24.9	28	43.3	44	196	139
581518	Deštná	220	CzechRep	3	Blansko	Blansko	3	Jihomoravský	Brno	33.4	36	51.8	52	253	163
581526	Dlouhá Lhota	114	CzechRep	3	Blansko	Blansko	3	Jihomoravský	Brno	16.6	21	33.6	37	202	136
581542	Doubravice nad Svitavou	1306	CzechRep	3	Blansko	Blansko	3	Jihomoravský	Brno	9.5	12	36.1	39	237	148
581551	Drnovice	1212	CzechRep	3	Blansko	Blansko	3	Jihomoravský	Brno	17.4	18	35.8	34	237	145
581569	Habrůvka	370	CzechRep	3	Blansko	Blansko	3	Jihomoravský	Brno	16.2	21	24.3	33	229	144
581593	Hodonín	122	CzechRep	3	Blansko	Blansko	3	Jihomoravský	Brno	27.6	31	46	48	193	135
581615	Holštejn	151	CzechRep	3	Blansko	Blansko	3	Jihomoravský	Brno	20.5	23	37.8	48	243	159
581631	Horní Poříčí	273	CzechRep	3	Blansko	Blansko	3	Jihomoravský	Brno	34	37	52.4	53	211	156
513695	Horní Smržov	130	CzechRep	3	Blansko	Blansko	3	Jihomoravský	Brno	34.5	37	52.9	53	208	162
581534	Chrudichromy	186	CzechRep	3	Blansko	Blansko	3	Jihomoravský	Brno	23.9	24	42.3	41	243	152
581666	Jabloňany	375	CzechRep	3	Blansko	Blansko	3	Jihomoravský	Brno	17.7	19	36.1	35	237	146
581682	Jedovnice	2720	CzechRep	3	Blansko	Blansko	3	Jihomoravský	Brno	11.6	18	28.4	36	233	147
581721	Kněževes	175	CzechRep	3	Blansko	Blansko	3	Jihomoravský	Brno	34.3	35	52.7	52	199	144
581739	Knínice u Boskovic	836	CzechRep	3	Blansko	Blansko	3	Jihomoravský	Brno	24.3	29	48.2	48	249	158
581755	Kořenec	342	CzechRep	3	Blansko	Blansko	3	Jihomoravský	Brno	25.7	28	52.4	55	254	166
581763	Kotvrdovice	840	CzechRep	3	Blansko	Blansko	3	Jihomoravský	Brno	14.3	20	31.1	38	236	150
581771	Kozárov	128	CzechRep	3	Blansko	Blansko	3	Jihomoravský	Brno	22.6	25	41	42	203	138
581780	Krasová	290	CzechRep	3	Blansko	Blansko	3	Jihomoravský	Brno	12.4	19	31	38	236	150
581798	Krhov	148	CzechRep	3	Blansko	Blansko	3	Jihomoravský	Brno	15.2	17	33.6	34	235	145
581801	Křetín	497	CzechRep	3	Blansko	Blansko	3	Jihomoravský	Brno	29.7	30	48.1	46	207	150
581810	Křtěnov	238	CzechRep	3	Blansko	Blansko	3	Jihomoravský	Brno	32.4	35	50.8	52	199	142
581828	Křtiny	796	CzechRep	3	Blansko	Blansko	3	Jihomoravský	Brno	14.6	19	22.1	29	227	140
581836	Kulířov	196	CzechRep	3	Blansko	Blansko	3	Jihomoravský	Brno	20.8	26	37.6	44	243	156
581844	Kunčina Ves	55	CzechRep	3	Blansko	Blansko	3	Jihomoravský	Brno	20.7	23	39.1	40	204	138
581852	Kunice	139	CzechRep	3	Blansko	Blansko	3	Jihomoravský	Brno	20.6	23	39	39	209	145
581861	Kuničky	278	CzechRep	3	Blansko	Blansko	3	Jihomoravský	Brno	10.7	12	37.3	38	238	148
581879	Kunštát	2699	CzechRep	3	Blansko	Blansko	3	Jihomoravský	Brno	21.9	24	40.3	41	204	143
581887	Lazinov	159	CzechRep	3	Blansko	Blansko	3	Jihomoravský	Brno	30.5	33	48.9	49	209	153
581909	Lažany	379	CzechRep	3	Blansko	Blansko	3	Jihomoravský	Brno	15	18	19.6	21	221	132
581917	Letovice	6749	CzechRep	3	Blansko	Blansko	3	Jihomoravský	Brno	24.5	24	42.9	40	244	151
581925	Lhota Rapotina	399	CzechRep	3	Blansko	Blansko	3	Jihomoravský	Brno	13.3	16	38.8	39	240	149
581933	Lhota u Lysic	135	CzechRep	3	Blansko	Blansko	3	Jihomoravský	Brno	19.2	21	37.6	37	209	145
581941	Lhota u Olešnice	37	CzechRep	3	Blansko	Blansko	3	Jihomoravský	Brno	35.3	39	53.7	55	195	140
581950	Lipovec	1065	CzechRep	3	Blansko	Blansko	3	Jihomoravský	Brno	19.5	25	36.3	43	241	153
581968	Lipůvka	1183	CzechRep	3	Blansko	Blansko	3	Jihomoravský	Brno	13.3	16	18	20	219	130
553875	Louka	66	CzechRep	3	Blansko	Blansko	3	Jihomoravský	Brno	31	33	49.4	49	198	138
581992	Lubě	102	CzechRep	3	Blansko	Blansko	3	Jihomoravský	Brno	15.2	17	28.7	31	199	132
531006	Ludíkov	310	CzechRep	3	Blansko	Blansko	3	Jihomoravský	Brno	15	17	41.6	43	243	153
582018	Lysice	1912	CzechRep	3	Blansko	Blansko	3	Jihomoravský	Brno	14.8	15	33.2	32	234	142
582026	Makov	48	CzechRep	3	Blansko	Blansko	3	Jihomoravský	Brno	25.4	29	43.8	45	201	140
582034	Malá Lhota	136	CzechRep	3	Blansko	Blansko	3	Jihomoravský	Brno	15	17	24.8	26	226	136
582042	Malá Roudka	185	CzechRep	3	Blansko	Blansko	3	Jihomoravský	Brno	34.7	37	53.1	53	254	165
582069	Míchov	167	CzechRep	3	Blansko	Blansko	3	Jihomoravský	Brno	24.1	24	42.5	40	244	150
582077	Milonice	204	CzechRep	3	Blansko	Blansko	3	Jihomoravský	Brno	15.7	16	21.6	24	202	135
582085	Němčice	430	CzechRep	3	Blansko	Blansko	3	Jihomoravský	Brno	13.7	16	40.4	42	220	154
582107	Nýrov	204	CzechRep	3	Blansko	Blansko	3	Jihomoravský	Brno	26	29	44.4	45	208	150
582115	Obora	305	CzechRep	3	Blansko	Blansko	3	Jihomoravský	Brno	12.7	16	33.1	35	211	147
582131	Okrouhlá	543	CzechRep	3	Blansko	Blansko	3	Jihomoravský	Brno	24.9	27	50.4	49	228	164
582158	Olešnice	1726	CzechRep	3	Blansko	Blansko	3	Jihomoravský	Brno	32.1	34	50.5	51	198	142
582166	Olomučany	938	CzechRep	3	Blansko	Blansko	3	Jihomoravský	Brno	5.7	8	28.8	30	209	141
582182	Ostrov u Macochy	1101	CzechRep	3	Blansko	Blansko	3	Jihomoravský	Brno	14.1	22	34.6	44	240	154
582191	Pamětice	234	CzechRep	3	Blansko	Blansko	3	Jihomoravský	Brno	28.8	31	47.2	48	225	162
582204	Petrov	152	CzechRep	3	Blansko	Blansko	3	Jihomoravský	Brno	26.6	29	45	46	204	147
582212	Petrovice	585	CzechRep	3	Blansko	Blansko	3	Jihomoravský	Brno	12.3	14	38.9	40	219	152
582221	Prostřední Poříčí	281	CzechRep	3	Blansko	Blansko	3	Jihomoravský	Brno	34	37	52.4	53	211	157
582239	Rájec-Jestřebí	3633	CzechRep	3	Blansko	Blansko	3	Jihomoravský	Brno	6.5	8	33.1	34	213	145
582247	Ráječko	1245	CzechRep	3	Blansko	Blansko	3	Jihomoravský	Brno	4	7	33.7	34	214	146
513709	Roubanina	134	CzechRep	3	Blansko	Blansko	3	Jihomoravský	Brno	35.1	35	53.5	51	211	164
582271	Rozseč nad Kunštátem	511	CzechRep	3	Blansko	Blansko	3	Jihomoravský	Brno	27.7	29	46.1	46	198	140
582280	Rozsíčka	157	CzechRep	3	Blansko	Blansko	3	Jihomoravský	Brno	29.1	31	47.5	48	203	144
582298	Rudice	896	CzechRep	3	Blansko	Blansko	3	Jihomoravský	Brno	11.1	14	34.3	36	235	149
582310	Sebranice	617	CzechRep	3	Blansko	Blansko	3	Jihomoravský	Brno	19	18	37.4	35	215	148
582328	Senetářov	524	CzechRep	3	Blansko	Blansko	3	Jihomoravský	Brno	15.9	22	32.6	40	238	151
582336	Skalice nad Svitavou	604	CzechRep	3	Blansko	Blansko	3	Jihomoravský	Brno	17.4	18	35.8	35	213	148
582344	Skrchov	104	CzechRep	3	Blansko	Blansko	3	Jihomoravský	Brno	29.1	30	47.5	47	225	161
582352	Sloup	949	CzechRep	3	Blansko	Blansko	3	Jihomoravský	Brno	15	15	41.6	41	222	153
556963	Spešov	643	CzechRep	3	Blansko	Blansko	3	Jihomoravský	Brno	4.2	6	33.2	35	213	147
582620	Stvolová	131	CzechRep	3	Blansko	Blansko	3	Jihomoravský	Brno	30.2	29	48.6	47	200	157
582395	Sudice	451	CzechRep	3	Blansko	Blansko	3	Jihomoravský	Brno	22.9	28	46.8	47	224	161
582409	Suchý	430	CzechRep	3	Blansko	Blansko	3	Jihomoravský	Brno	19.2	21	45.9	47	226	160
582417	Sulíkov	282	CzechRep	3	Blansko	Blansko	3	Jihomoravský	Brno	27.3	30	45.7	46	205	148
586064	Světlá	220	CzechRep	3	Blansko	Blansko	3	Jihomoravský	Brno	28.8	34	52.1	51	226	164
582433	Svinošice	314	CzechRep	3	Blansko	Blansko	3	Jihomoravský	Brno	11.4	14	19.3	21	200	133
582441	Svitávka	1705	CzechRep	3	Blansko	Blansko	3	Jihomoravský	Brno	20.1	20	38.6	37	216	150
582468	Šebetov	898	CzechRep	3	Blansko	Blansko	3	Jihomoravský	Brno	26.3	31	50.2	50	228	165
582476	Šebrov-Kateřina	761	CzechRep	3	Blansko	Blansko	3	Jihomoravský	Brno	9	10	21.2	22	202	134
582484	Šošůvka	701	CzechRep	3	Blansko	Blansko	3	Jihomoravský	Brno	16.3	18	42.9	43	223	157
582492	Štěchov	169	CzechRep	3	Blansko	Blansko	3	Jihomoravský	Brno	17.2	18	35.6	35	207	143
582506	Tasovice	73	CzechRep	3	Blansko	Blansko	3	Jihomoravský	Brno	26.7	31	45.2	47	197	141
582531	Uhřice	303	CzechRep	3	Blansko	Blansko	3	Jihomoravský	Brno	31.9	36	55.8	54	215	167
534692	Újezd u Boskovic	463	CzechRep	3	Blansko	Blansko	3	Jihomoravský	Brno	13.2	17	39.9	42	220	156
582557	Újezd u Černé Hory	248	CzechRep	3	Blansko	Blansko	3	Jihomoravský	Brno	17.2	19	21.8	23	202	136
582573	Úsobrno	434	CzechRep	3	Blansko	Blansko	3	Jihomoravský	Brno	37.4	44	61.3	63	217	171
553883	Ústup	42	CzechRep	3	Blansko	Blansko	3	Jihomoravský	Brno	30.1	32	48.5	49	206	149
582581	Valchov	473	CzechRep	3	Blansko	Blansko	3	Jihomoravský	Brno	17.5	20	46.7	46	224	161
582590	Vanovice	546	CzechRep	3	Blansko	Blansko	3	Jihomoravský	Brno	32.1	32	50.5	49	228	164
582603	Vavřinec	836	CzechRep	3	Blansko	Blansko	3	Jihomoravský	Brno	10.1	13	38.7	41	219	155
582611	Vážany	212	CzechRep	3	Blansko	Blansko	3	Jihomoravský	Brno	23.7	29	47.1	47	225	162
530824	Velenov	215	CzechRep	3	Blansko	Blansko	3	Jihomoravský	Brno	19.6	22	48.6	48	226	163
582646	Velké Opatovice	3965	CzechRep	3	Blansko	Blansko	3	Jihomoravský	Brno	35.6	41	56.3	57	212	164
582654	Vilémovice	301	CzechRep	3	Blansko	Blansko	3	Jihomoravský	Brno	10.4	18	31.3	40	236	154
582662	Vísky	245	CzechRep	3	Blansko	Blansko	3	Jihomoravský	Brno	26.3	28	44.7	44	222	160
582671	Voděrady	517	CzechRep	3	Blansko	Blansko	3	Jihomoravský	Brno	17.4	18	35.8	34	213	149
582689	Vranová	329	CzechRep	3	Blansko	Blansko	3	Jihomoravský	Brno	28.8	28	46.7	45	208	152
582701	Vysočany	808	CzechRep	3	Blansko	Blansko	3	Jihomoravský	Brno	21.5	23	48.1	48	228	163
586005	Závist	135	CzechRep	3	Blansko	Blansko	3	Jihomoravský	Brno	14.5	16	22.6	23	203	136
582727	Zbraslavec	195	CzechRep	3	Blansko	Blansko	3	Jihomoravský	Brno	18.8	20	37.2	37	207	150
582743	Žďár	380	CzechRep	3	Blansko	Blansko	3	Jihomoravský	Brno	11	12	37.7	38	218	153
582751	Žďárná	759	CzechRep	3	Blansko	Blansko	3	Jihomoravský	Brno	17.7	19	44.3	45	224	159
582760	Žernovník	222	CzechRep	3	Blansko	Blansko	3	Jihomoravský	Brno	12.9	15	26.9	29	202	138
582778	Žerůtky	60	CzechRep	3	Blansko	Blansko	3	Jihomoravský	Brno	15.8	17	34.2	34	206	143
582786	Brno	379871	CzechRep	4	Brno-město	Brno	3	Jihomoravský	Brno	0	0	0	0	206	126
582794	Babice nad Svitavou	1004	CzechRep	5	Brno-venkov	Brno	3	Jihomoravský	Brno	22	32	22	32	227	149
582808	Babice u Rosic	662	CzechRep	5	Brno-venkov	Brno	3	Jihomoravský	Brno	24.4	29	24.4	29	188	123
581321	Běleč	193	CzechRep	5	Brno-venkov	Brno	3	Jihomoravský	Brno	37.1	47	37.1	47	199	138
582824	Bílovice nad Svitavou	3529	CzechRep	5	Brno-venkov	Brno	3	Jihomoravský	Brno	12.4	23	12.4	23	215	141
582832	Biskoupky	187	CzechRep	5	Brno-venkov	Brno	3	Jihomoravský	Brno	35.9	41	35.9	41	199	137
582841	Blažovice	1115	CzechRep	5	Brno-venkov	Brno	3	Jihomoravský	Brno	16.8	21	16.8	21	218	133
582859	Blučina	2163	CzechRep	5	Brno-venkov	Brno	3	Jihomoravský	Brno	19.6	24	19.6	24	218	134
595314	Borač	346	CzechRep	5	Brno-venkov	Brno	3	Jihomoravský	Brno	32.8	39	32.8	39	194	130
595331	Borovník	95	CzechRep	5	Brno-venkov	Brno	3	Jihomoravský	Brno	46.5	43	46.5	43	173	111
582875	Braníškov	194	CzechRep	5	Brno-venkov	Brno	3	Jihomoravský	Brno	37	37	37	37	181	105
593834	Branišovice	549	CzechRep	5	Brno-venkov	Brno	3	Jihomoravský	Brno	36.1	33	36.1	33	233	142
582883	Bratčice	714	CzechRep	5	Brno-venkov	Brno	3	Jihomoravský	Brno	22.3	24	22.3	24	219	133
581402	Brumov	249	CzechRep	5	Brno-venkov	Brno	3	Jihomoravský	Brno	44.7	48	44.7	48	204	144
581429	Březina (dříve okres Blansko)	783	CzechRep	5	Brno-venkov	Brno	3	Jihomoravský	Brno	20.1	27	20.1	27	225	145
582891	Březina (dříve okres Tišnov)	271	CzechRep	5	Brno-venkov	Brno	3	Jihomoravský	Brno	24.7	30	24.7	30	186	122
581437	Bukovice	62	CzechRep	5	Brno-venkov	Brno	3	Jihomoravský	Brno	32.8	38	32.8	38	196	136
550272	Cvrčovice	618	CzechRep	5	Brno-venkov	Brno	3	Jihomoravský	Brno	29.5	29	29.5	29	226	140
582913	Čebín	1710	CzechRep	5	Brno-venkov	Brno	3	Jihomoravský	Brno	19.7	25	19.7	25	200	128
595446	Černvír	171	CzechRep	5	Brno-venkov	Brno	3	Jihomoravský	Brno	38.9	45	38.9	45	200	136
582921	Česká	898	CzechRep	5	Brno-venkov	Brno	3	Jihomoravský	Brno	12.6	16	12.6	16	214	132
582930	Čučice	439	CzechRep	5	Brno-venkov	Brno	3	Jihomoravský	Brno	35.7	42	35.7	45	189	127
582948	Deblín	1001	CzechRep	5	Brno-venkov	Brno	3	Jihomoravský	Brno	30.9	37	30.9	37	180	116
582956	Dolní Kounice	2449	CzechRep	5	Brno-venkov	Brno	3	Jihomoravský	Brno	27.4	29	27.4	29	206	136
595527	Dolní Loučky	1207	CzechRep	5	Brno-venkov	Brno	3	Jihomoravský	Brno	30.3	35	30.3	35	184	121
582964	Domašov	619	CzechRep	5	Brno-venkov	Brno	3	Jihomoravský	Brno	25.9	27	25.9	27	180	109
595551	Doubravník	805	CzechRep	5	Brno-venkov	Brno	3	Jihomoravský	Brno	36.3	43	36.3	43	198	133
595560	Drahonín	118	CzechRep	5	Brno-venkov	Brno	3	Jihomoravský	Brno	40.7	46	40.7	46	188	131
582972	Drásov	1421	CzechRep	5	Brno-venkov	Brno	3	Jihomoravský	Brno	21.4	26	21.4	26	191	128
582999	Hajany	368	CzechRep	5	Brno-venkov	Brno	3	Jihomoravský	Brno	13.8	20	13.8	20	211	129
583014	Heroltice	191	CzechRep	5	Brno-venkov	Brno	3	Jihomoravský	Brno	26.3	32	26.3	32	187	118
583022	Hlína	309	CzechRep	5	Brno-venkov	Brno	3	Jihomoravský	Brno	28.2	31	28.2	31	200	123
581577	Hluboké Dvory	76	CzechRep	5	Brno-venkov	Brno	3	Jihomoravský	Brno	30.9	34	30.9	34	197	132
583031	Holasice	900	CzechRep	5	Brno-venkov	Brno	3	Jihomoravský	Brno	14.6	19	14.6	19	211	122
595667	Horní Loučky	299	CzechRep	5	Brno-venkov	Brno	3	Jihomoravský	Brno	30.3	35	30.3	35	184	115
583057	Hostěnice	616	CzechRep	5	Brno-venkov	Brno	3	Jihomoravský	Brno	20	26	20	26	224	130
583065	Hradčany	580	CzechRep	5	Brno-venkov	Brno	3	Jihomoravský	Brno	22.4	26	22.4	26	188	118
583081	Hrušovany u Brna	3263	CzechRep	5	Brno-venkov	Brno	3	Jihomoravský	Brno	23	23	23	23	220	126
583090	Hvozdec	268	CzechRep	5	Brno-venkov	Brno	3	Jihomoravský	Brno	25.2	25	25.2	25	191	110
583111	Chudčice	831	CzechRep	5	Brno-venkov	Brno	3	Jihomoravský	Brno	21.2	26	21.2	26	198	116
584517	Ivaň	704	CzechRep	5	Brno-venkov	Brno	3	Jihomoravský	Brno	37	31	37	31	234	134
583120	Ivančice	9567	CzechRep	5	Brno-venkov	Brno	3	Jihomoravský	Brno	28.9	32	28.9	32	201	122
583154	Javůrek	259	CzechRep	5	Brno-venkov	Brno	3	Jihomoravský	Brno	35.2	28	35.2	28	181	105
583171	Jinačovice	606	CzechRep	5	Brno-venkov	Brno	3	Jihomoravský	Brno	13.2	20	13.2	20	208	122
583189	Jiříkovice	846	CzechRep	5	Brno-venkov	Brno	3	Jihomoravský	Brno	15.3	19	15.3	19	217	120
595837	Kaly	248	CzechRep	5	Brno-venkov	Brno	3	Jihomoravský	Brno	31.8	37	31.8	37	186	119
583197	Kanice	785	CzechRep	5	Brno-venkov	Brno	3	Jihomoravský	Brno	18.5	26	18.5	26	223	132
587907	Katov	209	CzechRep	5	Brno-venkov	Brno	3	Jihomoravský	Brno	44.2	36	44.2	36	175	104
583201	Ketkovice	602	CzechRep	5	Brno-venkov	Brno	3	Jihomoravský	Brno	34.9	37	34.9	37	186	112
583219	Kobylnice	998	CzechRep	5	Brno-venkov	Brno	3	Jihomoravský	Brno	14.4	24	14.4	24	213	125
583227	Kovalovice	600	CzechRep	5	Brno-venkov	Brno	3	Jihomoravský	Brno	21.3	24	21.3	24	223	126
583235	Kratochvilka	442	CzechRep	5	Brno-venkov	Brno	3	Jihomoravský	Brno	24.8	26	24.8	26	190	114
595934	Křižínkov	191	CzechRep	5	Brno-venkov	Brno	3	Jihomoravský	Brno	43	34	43	34	174	102
583243	Kupařovice	269	CzechRep	5	Brno-venkov	Brno	3	Jihomoravský	Brno	27.4	27	27.4	27	224	129
583251	Kuřim	10806	CzechRep	5	Brno-venkov	Brno	3	Jihomoravský	Brno	14.8	18	14.8	18	204	123
595985	Kuřimská Nová Ves	126	CzechRep	5	Brno-venkov	Brno	3	Jihomoravský	Brno	46.6	39	46.6	39	178	106
595993	Kuřimské Jestřabí	142	CzechRep	5	Brno-venkov	Brno	3	Jihomoravský	Brno	47.4	40	47.4	40	179	107
583260	Lažánky	704	CzechRep	5	Brno-venkov	Brno	3	Jihomoravský	Brno	32.6	32	32.6	32	185	111
583278	Ledce	219	CzechRep	5	Brno-venkov	Brno	3	Jihomoravský	Brno	21.3	21	21.3	21	218	123
583286	Lelekovice	1749	CzechRep	5	Brno-venkov	Brno	3	Jihomoravský	Brno	13.7	17	13.7	17	215	126
583294	Lesní Hluboké	211	CzechRep	5	Brno-venkov	Brno	3	Jihomoravský	Brno	30.9	26	30.9	26	176	98
583308	Litostrov	122	CzechRep	5	Brno-venkov	Brno	3	Jihomoravský	Brno	28.5	30	28.5	20	183	108
594377	Loděnice	466	CzechRep	5	Brno-venkov	Brno	3	Jihomoravský	Brno	33.8	32	33.8	32	231	136
581976	Lomnice	1333	CzechRep	5	Brno-venkov	Brno	3	Jihomoravský	Brno	32.8	39	32.8	39	195	125
583316	Lomnička	486	CzechRep	5	Brno-venkov	Brno	3	Jihomoravský	Brno	28.9	35	28.9	35	191	120
596078	Lubné	49	CzechRep	5	Brno-venkov	Brno	3	Jihomoravský	Brno	48.8	42	48.8	42	180	113
583324	Lukovany	556	CzechRep	5	Brno-venkov	Brno	3	Jihomoravský	Brno	29.5	31	29.5	31	193	123
583332	Malešovice	504	CzechRep	5	Brno-venkov	Brno	3	Jihomoravský	Brno	27.2	26	27.2	26	224	135
583341	Malhostovice	891	CzechRep	5	Brno-venkov	Brno	3	Jihomoravský	Brno	22.4	24	22.4	24	193	127
583359	Maršov	487	CzechRep	5	Brno-venkov	Brno	3	Jihomoravský	Brno	34.8	33	34.8	33	182	113
583367	Medlov	673	CzechRep	5	Brno-venkov	Brno	3	Jihomoravský	Brno	24.4	22	24.4	22	221	131
583375	Mělčany	492	CzechRep	5	Brno-venkov	Brno	3	Jihomoravský	Brno	24.8	22	24.8	22	222	131
583383	Měnín	1694	CzechRep	5	Brno-venkov	Brno	3	Jihomoravský	Brno	20.7	19	20.7	19	219	128
583391	Modřice	4606	CzechRep	5	Brno-venkov	Brno	3	Jihomoravský	Brno	9.8	15	9.8	15	207	123
583405	Mokrá-Horákov	2693	CzechRep	5	Brno-venkov	Brno	3	Jihomoravský	Brno	16.7	20	16.7	20	221	131
583413	Moravany	2187	CzechRep	5	Brno-venkov	Brno	3	Jihomoravský	Brno	8	13	8	13	205	122
583421	Moravské Bránice	981	CzechRep	5	Brno-venkov	Brno	3	Jihomoravský	Brno	30.5	29	30.5	29	205	121
583430	Moravské Knínice	842	CzechRep	5	Brno-venkov	Brno	3	Jihomoravský	Brno	17.2	20	17.2	20	202	125
583448	Moutnice	1138	CzechRep	5	Brno-venkov	Brno	3	Jihomoravský	Brno	25	24	25	24	224	133
583456	Nebovidy	603	CzechRep	5	Brno-venkov	Brno	3	Jihomoravský	Brno	10	15	10	15	207	123
596175	Nedvědice	1317	CzechRep	5	Brno-venkov	Brno	3	Jihomoravský	Brno	40.8	46	40.8	46	189	133
583464	Nelepeč-Žernůvka	79	CzechRep	5	Brno-venkov	Brno	3	Jihomoravský	Brno	27.5	32	27.5	32	184	116
583472	Němčičky	333	CzechRep	5	Brno-venkov	Brno	3	Jihomoravský	Brno	23.3	20	23.3	20	220	130
583481	Neslovice	901	CzechRep	5	Brno-venkov	Brno	3	Jihomoravský	Brno	23.6	24	23.6	24	196	120
583499	Nesvačilka	313	CzechRep	5	Brno-venkov	Brno	3	Jihomoravský	Brno	27.4	28	27.4	28	226	139
596191	Níhov	201	CzechRep	5	Brno-venkov	Brno	3	Jihomoravský	Brno	46.3	34	46.3	34	177	112
584720	Nosislav	1294	CzechRep	5	Brno-venkov	Brno	3	Jihomoravský	Brno	23.1	25	23.1	25	220	136
583502	Nová Ves	773	CzechRep	5	Brno-venkov	Brno	3	Jihomoravský	Brno	32.5	35	32.5	35	196	132
583511	Nové Bránice	705	CzechRep	5	Brno-venkov	Brno	3	Jihomoravský	Brno	29.2	28	29.2	28	206	136
583529	Odrovice	202	CzechRep	5	Brno-venkov	Brno	3	Jihomoravský	Brno	29	29	29	29	226	140
583537	Ochoz u Brna	1254	CzechRep	5	Brno-venkov	Brno	3	Jihomoravský	Brno	16.4	21	16.4	21	221	137
582123	Ochoz u Tišnova	114	CzechRep	5	Brno-venkov	Brno	3	Jihomoravský	Brno	35.5	41	35.5	41	198	135
596302	Olší	292	CzechRep	5	Brno-venkov	Brno	3	Jihomoravský	Brno	38.5	40	38.5	40	186	129
583545	Omice	748	CzechRep	5	Brno-venkov	Brno	3	Jihomoravský	Brno	20.7	22	20.7	22	193	118
583553	Opatovice	975	CzechRep	5	Brno-venkov	Brno	3	Jihomoravský	Brno	17.7	22	17.7	22	215	133
583561	Ořechov	2451	CzechRep	5	Brno-venkov	Brno	3	Jihomoravský	Brno	16.2	19	16.2	19	204	125
582174	Osiky	126	CzechRep	5	Brno-venkov	Brno	3	Jihomoravský	Brno	43.9	46	43.9	46	203	143
583588	Oslavany	4646	CzechRep	5	Brno-venkov	Brno	3	Jihomoravský	Brno	29.5	32	29.5	32	194	124
583596	Ostopovice	1515	CzechRep	5	Brno-venkov	Brno	3	Jihomoravský	Brno	8.4	14	8.4	14	201	117
583600	Ostrovačice	651	CzechRep	5	Brno-venkov	Brno	3	Jihomoravský	Brno	19.9	17	19.9	17	187	107
506699	Otmarov	251	CzechRep	5	Brno-venkov	Brno	3	Jihomoravský	Brno	18.2	21	18.2	21	215	127
584762	Pasohlávky	716	CzechRep	5	Brno-venkov	Brno	3	Jihomoravský	Brno	37.3	28	37.3	28	234	135
596400	Pernštejnské Jestřabí	166	CzechRep	5	Brno-venkov	Brno	3	Jihomoravský	Brno	35.7	38	35.7	38	190	124
583634	Podolí	1258	CzechRep	5	Brno-venkov	Brno	3	Jihomoravský	Brno	11.4	15	11.4	15	214	125
584801	Pohořelice	4578	CzechRep	5	Brno-venkov	Brno	3	Jihomoravský	Brno	27.7	23	27.7	23	225	129
549738	Ponětovice	381	CzechRep	5	Brno-venkov	Brno	3	Jihomoravský	Brno	17.6	19	17.6	19	219	127
583651	Popovice	339	CzechRep	5	Brno-venkov	Brno	3	Jihomoravský	Brno	12.3	15	12.3	15	209	121
583669	Popůvky	1213	CzechRep	5	Brno-venkov	Brno	3	Jihomoravský	Brno	12.6	18	12.6	18	194	113
583677	Pozořice	2189	CzechRep	5	Brno-venkov	Brno	3	Jihomoravský	Brno	17.4	20	17.4	20	219	128
583685	Prace	894	CzechRep	5	Brno-venkov	Brno	3	Jihomoravský	Brno	21.4	22	21.4	22	223	130
583693	Pravlov	554	CzechRep	5	Brno-venkov	Brno	3	Jihomoravský	Brno	24.6	22	24.6	22	221	129
583707	Prštice	930	CzechRep	5	Brno-venkov	Brno	3	Jihomoravský	Brno	21	25	21	25	202	124
549746	Předklášteří	1459	CzechRep	5	Brno-venkov	Brno	3	Jihomoravský	Brno	26.6	32	26.6	32	188	118
584843	Přibice	1050	CzechRep	5	Brno-venkov	Brno	3	Jihomoravský	Brno	33.7	27	33.7	27	231	134
583715	Příbram na Moravě	581	CzechRep	5	Brno-venkov	Brno	3	Jihomoravský	Brno	28.8	29	28.8	29	183	112
583723	Přibyslavice	468	CzechRep	5	Brno-venkov	Brno	3	Jihomoravský	Brno	33.5	26	33.5	26	179	106
583731	Přísnotice	811	CzechRep	5	Brno-venkov	Brno	3	Jihomoravský	Brno	31.5	26	31.5	26	228	132
583740	Radostice	728	CzechRep	5	Brno-venkov	Brno	3	Jihomoravský	Brno	17.5	25	17.5	25	200	122
583758	Rajhrad	3102	CzechRep	5	Brno-venkov	Brno	3	Jihomoravský	Brno	12.8	14	12.8	14	210	121
583766	Rajhradice	1267	CzechRep	5	Brno-venkov	Brno	3	Jihomoravský	Brno	14.8	17	14.8	17	212	123
582255	Rašov	218	CzechRep	5	Brno-venkov	Brno	3	Jihomoravský	Brno	34.5	37	34.5	37	200	133
583774	Rebešovice	816	CzechRep	5	Brno-venkov	Brno	3	Jihomoravský	Brno	12.8	17	12.8	17	211	124
582263	Rohozec	230	CzechRep	5	Brno-venkov	Brno	3	Jihomoravský	Brno	29.6	33	29.6	33	194	125
596582	Rojetín	72	CzechRep	5	Brno-venkov	Brno	3	Jihomoravský	Brno	49.3	44	49.3	44	176	110
583782	Rosice	5574	CzechRep	5	Brno-venkov	Brno	3	Jihomoravský	Brno	20.1	20	20.1	20	192	114
583791	Rozdrojovice	857	CzechRep	5	Brno-venkov	Brno	3	Jihomoravský	Brno	12.5	17	12.5	17	204	125
583804	Rudka	354	CzechRep	5	Brno-venkov	Brno	3	Jihomoravský	Brno	27.1	27	27.1	27	181	108
583821	Řícmanice	750	CzechRep	5	Brno-venkov	Brno	3	Jihomoravský	Brno	14.3	25	14.3	25	218	137
583839	Říčany	1901	CzechRep	5	Brno-venkov	Brno	3	Jihomoravský	Brno	20.6	19	20.6	19	188	110
549789	Říčky	315	CzechRep	5	Brno-venkov	Brno	3	Jihomoravský	Brno	24.3	23	24.3	23	181	108
596698	Řikonín	34	CzechRep	5	Brno-venkov	Brno	3	Jihomoravský	Brno	35.6	39	35.6	39	183	117
591661	Senorady	411	CzechRep	5	Brno-venkov	Brno	3	Jihomoravský	Brno	37.9	39	37.9	39	194	126
583847	Sentice	577	CzechRep	5	Brno-venkov	Brno	3	Jihomoravský	Brno	22.1	25	22.1	25	200	122
583855	Silůvky	827	CzechRep	5	Brno-venkov	Brno	3	Jihomoravský	Brno	20.4	24	20.4	24	204	126
583863	Sivice	1020	CzechRep	5	Brno-venkov	Brno	3	Jihomoravský	Brno	16.3	18	16.3	18	218	126
545295	Skalička	133	CzechRep	5	Brno-venkov	Brno	3	Jihomoravský	Brno	26.3	29	26.3	29	196	128
549894	Skryje	52	CzechRep	5	Brno-venkov	Brno	3	Jihomoravský	Brno	36.4	41	36.4	41	189	123
583880	Sobotovice	497	CzechRep	5	Brno-venkov	Brno	3	Jihomoravský	Brno	17.5	19	17.5	19	214	125
583898	Sokolnice	2168	CzechRep	5	Brno-venkov	Brno	3	Jihomoravský	Brno	16.7	21	16.7	21	215	127
583901	Stanoviště	364	CzechRep	5	Brno-venkov	Brno	3	Jihomoravský	Brno	41.5	31	41.5	31	177	106
582379	Strhaře	125	CzechRep	5	Brno-venkov	Brno	3	Jihomoravský	Brno	43.3	44	43.3	44	201	134
583910	Střelice	2746	CzechRep	5	Brno-venkov	Brno	3	Jihomoravský	Brno	11.9	18	11.9	18	197	117
583928	Svatoslav	415	CzechRep	5	Brno-venkov	Brno	3	Jihomoravský	Brno	38.4	32	38.4	32	178	108
582450	Synalov	115	CzechRep	5	Brno-venkov	Brno	3	Jihomoravský	Brno	37.4	46	37.4	46	199	132
583936	Syrovice	1352	CzechRep	5	Brno-venkov	Brno	3	Jihomoravský	Brno	16.8	21	16.8	21	214	123
583944	Šerkovice	243	CzechRep	5	Brno-venkov	Brno	3	Jihomoravský	Brno	31	39	31	39	193	128
583952	Šlapanice	6985	CzechRep	5	Brno-venkov	Brno	3	Jihomoravský	Brno	11.8	20	11.8	20	213	130
583961	Štěpánovice	449	CzechRep	5	Brno-venkov	Brno	3	Jihomoravský	Brno	29	34	29	34	190	122
594903	Šumice	241	CzechRep	5	Brno-venkov	Brno	3	Jihomoravský	Brno	33.9	35	33.9	35	231	143
583979	Telnice	1430	CzechRep	5	Brno-venkov	Brno	3	Jihomoravský	Brno	17	25	17	25	216	132
583995	Těšany	1273	CzechRep	5	Brno-venkov	Brno	3	Jihomoravský	Brno	27.7	31	27.7	31	226	138
583987	Tetčice	1057	CzechRep	5	Brno-venkov	Brno	3	Jihomoravský	Brno	20	23	20	23	192	119
584002	Tišnov	8619	CzechRep	5	Brno-venkov	Brno	3	Jihomoravský	Brno	25.4	32	25.4	32	187	121
596892	Tišnovská Nová Ves	73	CzechRep	5	Brno-venkov	Brno	3	Jihomoravský	Brno	36.7	44	36.7	44	181	118
584011	Trboušany	331	CzechRep	5	Brno-venkov	Brno	3	Jihomoravský	Brno	27.3	29	27.3	29	224	137
594962	Troskotovice	657	CzechRep	5	Brno-venkov	Brno	3	Jihomoravský	Brno	38.7	35	38.7	35	236	143
584029	Troubsko	2129	CzechRep	5	Brno-venkov	Brno	3	Jihomoravský	Brno	10.8	18	10.8	18	196	117
584037	Tvarožná	1236	CzechRep	5	Brno-venkov	Brno	3	Jihomoravský	Brno	14.2	18	14.2	18	215	126
584045	Újezd u Brna	3245	CzechRep	5	Brno-venkov	Brno	3	Jihomoravský	Brno	17.8	30	17.8	30	218	136
584053	Újezd u Rosic	258	CzechRep	5	Brno-venkov	Brno	3	Jihomoravský	Brno	32	34	32	34	178	112
549908	Újezd u Tišnova	130	CzechRep	5	Brno-venkov	Brno	3	Jihomoravský	Brno	33.3	38	33.3	38	184	119
582565	Unín	216	CzechRep	5	Brno-venkov	Brno	3	Jihomoravský	Brno	28.2	34	28.2	34	195	131
584061	Unkovice	678	CzechRep	5	Brno-venkov	Brno	3	Jihomoravský	Brno	30.6	28	30.6	28	227	136
584070	Úsuší	155	CzechRep	5	Brno-venkov	Brno	3	Jihomoravský	Brno	30.3	39	30.3	39	183	117
584096	Velatice	621	CzechRep	5	Brno-venkov	Brno	3	Jihomoravský	Brno	14.3	21	14.3	21	217	128
584100	Veverská Bítýška	3077	CzechRep	5	Brno-venkov	Brno	3	Jihomoravský	Brno	28.5	28	28.5	28	195	116
584118	Veverské Knínice	915	CzechRep	5	Brno-venkov	Brno	3	Jihomoravský	Brno	22.8	23	22.8	23	189	115
584126	Viničné Šumice	1249	CzechRep	5	Brno-venkov	Brno	3	Jihomoravský	Brno	22.4	27	22.4	27	224	136
585025	Vlasatice	795	CzechRep	5	Brno-venkov	Brno	3	Jihomoravský	Brno	34.2	30	34.2	30	231	137
584134	Vohančice	174	CzechRep	5	Brno-venkov	Brno	3	Jihomoravský	Brno	26.9	33	26.3	33	184	118
584142	Vojkovice	1095	CzechRep	5	Brno-venkov	Brno	3	Jihomoravský	Brno	17.2	23	17.2	23	214	129
584151	Vranov	702	CzechRep	5	Brno-venkov	Brno	3	Jihomoravský	Brno	15.7	26	15.7	26	217	137
585033	Vranovice	2051	CzechRep	5	Brno-venkov	Brno	3	Jihomoravský	Brno	36.9	34	36.9	34	234	141
597104	Vratislávka	87	CzechRep	5	Brno-venkov	Brno	3	Jihomoravský	Brno	40	46	40	46	177	114
584169	Všechovice	218	CzechRep	5	Brno-venkov	Brno	3	Jihomoravský	Brno	25	31	25	31	195	129
584177	Vysoké Popovice	669	CzechRep	5	Brno-venkov	Brno	3	Jihomoravský	Brno	29	31	29	31	184	116
584185	Zakřany	735	CzechRep	5	Brno-venkov	Brno	3	Jihomoravský	Brno	27.1	30	27.1	30	191	120
584193	Zálesná Zhoř	80	CzechRep	5	Brno-venkov	Brno	3	Jihomoravský	Brno	31.5	33	31.5	33	178	112
584207	Zastávka	2469	CzechRep	5	Brno-venkov	Brno	3	Jihomoravský	Brno	22.2	25	22.2	25	186	115
584215	Zbraslav	1251	CzechRep	5	Brno-venkov	Brno	3	Jihomoravský	Brno	29.3	33	29.3	33	180	110
584223	Zbýšov	3890	CzechRep	5	Brno-venkov	Brno	3	Jihomoravský	Brno	27	31	27	31	191	122
582735	Zhoř	66	CzechRep	5	Brno-venkov	Brno	3	Jihomoravský	Brno	32.6	37	32.6	37	198	133
584231	Žabčice	1605	CzechRep	5	Brno-venkov	Brno	3	Jihomoravský	Brno	30.2	28	30.2	28	227	135
584240	Žatčany	789	CzechRep	5	Brno-venkov	Brno	3	Jihomoravský	Brno	24.2	29	24.2	29	223	135
597171	Žďárec	365	CzechRep	5	Brno-venkov	Brno	3	Jihomoravský	Brno	38.2	44	38.2	44	179	114
584266	Želešice	1522	CzechRep	5	Brno-venkov	Brno	3	Jihomoravský	Brno	11.4	19	11.4	19	208	125
584274	Železné	410	CzechRep	5	Brno-venkov	Brno	3	Jihomoravský	Brno	27.2	36	27.2	36	189	123
584282	Židlochovice	3511	CzechRep	5	Brno-venkov	Brno	3	Jihomoravský	Brno	19.3	26	19.3	26	216	133
584304	Bavory	409	CzechRep	7	Břeclav	Břeclav	3	Jihomoravský	Brno	26.8	29	47	39	244	144
584321	Boleradice	894	CzechRep	7	Břeclav	Břeclav	3	Jihomoravský	Brno	30.9	32	41	36	240	142
584339	Borkovany	756	CzechRep	7	Břeclav	Břeclav	3	Jihomoravský	Brno	39.4	42	30.4	32	229	137
584347	Bořetice	1327	CzechRep	7	Břeclav	Břeclav	3	Jihomoravský	Brno	25	26	44.2	39	243	144
584355	Brod nad Dyjí	481	CzechRep	7	Břeclav	Břeclav	3	Jihomoravský	Brno	34.7	38	40.6	34	238	139
584363	Brumovice	953	CzechRep	7	Břeclav	Břeclav	3	Jihomoravský	Brno	33	34	49	44	242	148
584291	Břeclav	25034	CzechRep	7	Břeclav	Břeclav	3	Jihomoravský	Brno	0	0	59.5	43	258	149
584371	Březí	1548	CzechRep	7	Břeclav	Břeclav	3	Jihomoravský	Brno	28.5	31	70.8	60	247	147
584380	Bulhary	799	CzechRep	7	Břeclav	Břeclav	3	Jihomoravský	Brno	14.7	19	51.1	45	250	151
584401	Diváky	507	CzechRep	7	Břeclav	Břeclav	3	Jihomoravský	Brno	40.7	36	34.4	34	233	133
584410	Dobré Pole	428	CzechRep	7	Břeclav	Břeclav	3	Jihomoravský	Brno	31.2	34	48.7	41	246	146
584428	Dolní Dunajovice	1721	CzechRep	7	Břeclav	Břeclav	3	Jihomoravský	Brno	29.8	33	45	37	242	141
584436	Dolní Věstonice	305	CzechRep	7	Břeclav	Břeclav	3	Jihomoravský	Brno	25.5	32	42.5	36	241	142
584444	Drnholec	1685	CzechRep	7	Břeclav	Břeclav	3	Jihomoravský	Brno	36.8	38	42.7	35	240	140
584452	Hlohovec	1303	CzechRep	7	Břeclav	Břeclav	3	Jihomoravský	Brno	12.5	16	58.8	45	258	151
584461	Horní Bojanovice	654	CzechRep	7	Břeclav	Břeclav	3	Jihomoravský	Brno	30.7	29	38.5	33	237	138
584479	Horní Věstonice	433	CzechRep	7	Břeclav	Břeclav	3	Jihomoravský	Brno	31.7	33	44.9	37	242	142
584487	Hrušky	1536	CzechRep	7	Břeclav	Břeclav	3	Jihomoravský	Brno	9.8	13	58	39	257	145
584495	Hustopeče	5903	CzechRep	7	Břeclav	Břeclav	3	Jihomoravský	Brno	31.6	25	31.5	26	230	132
584525	Jevišovka	612	CzechRep	7	Břeclav	Břeclav	3	Jihomoravský	Brno	40.5	43	45.9	40	243	143
550256	Kašnice	232	CzechRep	7	Břeclav	Břeclav	3	Jihomoravský	Brno	40.4	41	36.8	36	236	141
584541	Klentnice	534	CzechRep	7	Břeclav	Břeclav	3	Jihomoravský	Brno	27.1	32	46.5	40	244	145
584550	Klobouky u Brna	2364	CzechRep	7	Břeclav	Břeclav	3	Jihomoravský	Brno	39.9	42	36.1	36	235	141
584568	Kobylí	2108	CzechRep	7	Břeclav	Břeclav	3	Jihomoravský	Brno	28.9	30	48.1	42	247	148
584576	Kostice	1827	CzechRep	7	Břeclav	Břeclav	3	Jihomoravský	Brno	9.5	13	63.2	45	262	153
584584	Krumvíř	1148	CzechRep	7	Břeclav	Břeclav	3	Jihomoravský	Brno	38.2	28	38.9	38	238	142
584592	Křepice	1306	CzechRep	7	Břeclav	Břeclav	3	Jihomoravský	Brno	40.9	32	30.7	32	230	137
555282	Kurdějov	394	CzechRep	7	Břeclav	Břeclav	3	Jihomoravský	Brno	34.5	29	34.5	30	233	136
558443	Ladná	1230	CzechRep	7	Břeclav	Břeclav	3	Jihomoravský	Brno	8.9	13	50.5	35	249	142
584622	Lanžhot	3755	CzechRep	7	Břeclav	Břeclav	3	Jihomoravský	Brno	9.4	13	65.7	48	265	155
584631	Lednice	2330	CzechRep	7	Břeclav	Břeclav	3	Jihomoravský	Brno	8.7	11	54.4	39	253	146
584649	Mikulov	7333	CzechRep	7	Břeclav	Břeclav	3	Jihomoravský	Brno	22.1	25	49.9	42	247	146
584657	Milovice	426	CzechRep	7	Břeclav	Břeclav	3	Jihomoravský	Brno	19.4	24	47.7	41	247	146
584665	Moravská Nová Ves	2595	CzechRep	7	Břeclav	Břeclav	3	Jihomoravský	Brno	13.9	16	62.1	42	261	148
584673	Moravský Žižkov	1412	CzechRep	7	Břeclav	Břeclav	3	Jihomoravský	Brno	12.1	15	53.3	39	252	146
584681	Morkůvky	453	CzechRep	7	Břeclav	Břeclav	3	Jihomoravský	Brno	35.1	37	45.8	41	239	144
584703	Němčičky	611	CzechRep	7	Břeclav	Břeclav	3	Jihomoravský	Brno	28.9	30	40.2	34	239	145
584711	Nikolčice	803	CzechRep	7	Břeclav	Břeclav	3	Jihomoravský	Brno	39.6	35	34.1	35	233	138
584746	Novosedly	1155	CzechRep	7	Břeclav	Břeclav	3	Jihomoravský	Brno	34.5	38	46.2	39	244	142
584754	Nový Přerov	343	CzechRep	7	Břeclav	Břeclav	3	Jihomoravský	Brno	35.7	40	49.4	42	247	146
584771	Pavlov	555	CzechRep	7	Břeclav	Břeclav	3	Jihomoravský	Brno	22.7	29	46.1	43	245	148
584789	Perná	757	CzechRep	7	Břeclav	Břeclav	3	Jihomoravský	Brno	29.7	32	44.9	37	242	141
584797	Podivín	2908	CzechRep	7	Břeclav	Břeclav	3	Jihomoravský	Brno	15.2	16	48.5	34	247	140
584819	Popice	953	CzechRep	7	Břeclav	Břeclav	3	Jihomoravský	Brno	38.8	32	38.8	33	238	138
584835	Pouzdřany	753	CzechRep	7	Břeclav	Břeclav	3	Jihomoravský	Brno	42.8	37	42.7	38	242	142
584851	Přítluky	765	CzechRep	7	Břeclav	Břeclav	3	Jihomoravský	Brno	21.7	23	45	39	244	144
584860	Rakvice	2180	CzechRep	7	Břeclav	Břeclav	3	Jihomoravský	Brno	18.9	20	43.4	36	242	141
584878	Sedlec	853	CzechRep	7	Břeclav	Břeclav	3	Jihomoravský	Brno	16.7	19	55.6	46	253	145
584894	Starovice	822	CzechRep	7	Břeclav	Břeclav	3	Jihomoravský	Brno	33.7	27	33.7	28	233	133
584908	Starovičky	814	CzechRep	7	Břeclav	Břeclav	3	Jihomoravský	Brno	23.4	22	36.3	30	235	136
584916	Strachotín	785	CzechRep	7	Břeclav	Břeclav	3	Jihomoravský	Brno	27.8	35	40.2	34	239	139
584924	Šakvice	1356	CzechRep	7	Břeclav	Břeclav	3	Jihomoravský	Brno	28.3	27	37.7	32	237	138
584932	Šitbořice	1923	CzechRep	7	Břeclav	Břeclav	3	Jihomoravský	Brno	47	39	31.1	32	230	137
584941	Tvrdonice	2124	CzechRep	7	Břeclav	Břeclav	3	Jihomoravský	Brno	11.5	16	61.2	43	260	149
584959	Týnec	1072	CzechRep	7	Břeclav	Břeclav	3	Jihomoravský	Brno	13.4	18	61.6	44	260	153
584967	Uherčice	1041	CzechRep	7	Břeclav	Břeclav	3	Jihomoravský	Brno	37.6	30	37.5	30	236	138
584975	Valtice	3616	CzechRep	7	Břeclav	Břeclav	3	Jihomoravský	Brno	10.2	13	61.7	47	261	154
584983	Velké Bílovice	3867	CzechRep	7	Břeclav	Břeclav	3	Jihomoravský	Brno	15.8	16	49.7	35	249	142
584991	Velké Hostěrádky	460	CzechRep	7	Břeclav	Břeclav	3	Jihomoravský	Brno	41.7	43	36.9	36	236	136
585009	Velké Němčice	1746	CzechRep	7	Břeclav	Břeclav	3	Jihomoravský	Brno	37.5	30	26.1	30	223	133
585017	Velké Pavlovice	3075	CzechRep	7	Břeclav	Břeclav	3	Jihomoravský	Brno	23.1	23	41	34	240	140
585041	Vrbice	1136	CzechRep	7	Břeclav	Břeclav	3	Jihomoravský	Brno	25.6	28	47.7	42	247	148
585050	Zaječí	1440	CzechRep	7	Břeclav	Břeclav	3	Jihomoravský	Brno	25.8	25	41.9	35	241	140
586030	Archlebov	862	CzechRep	15	Hodonín	Hodonín	3	Jihomoravský	Brno	29.9	32	41.4	42	243	161
586048	Blatnice pod Svatým Antonínkem	2109	CzechRep	15	Hodonín	Hodonín	3	Jihomoravský	Brno	33.2	34	104	86	302	198
586056	Blatnička	453	CzechRep	15	Hodonín	Hodonín	3	Jihomoravský	Brno	38.5	39	109	91	308	199
586072	Bukovany	758	CzechRep	15	Hodonín	Hodonín	3	Jihomoravský	Brno	23.6	26	53	57	254	176
586081	Bzenec	4310	CzechRep	15	Hodonín	Hodonín	3	Jihomoravský	Brno	21.8	26	64.7	67	266	185
586099	Čejč	1279	CzechRep	15	Hodonín	Hodonín	3	Jihomoravský	Brno	18.2	18	46.6	49	245	164
586102	Čejkovice	2490	CzechRep	15	Hodonín	Hodonín	3	Jihomoravský	Brno	17.5	19	58.7	48	257	164
586111	Čeložnice	396	CzechRep	15	Hodonín	Hodonín	3	Jihomoravský	Brno	25.4	29	59.5	62	261	180
586129	Dambořice	1351	CzechRep	15	Hodonín	Hodonín	3	Jihomoravský	Brno	32.8	35	44.1	46	241	162
586137	Dolní Bojanovice	2967	CzechRep	15	Hodonín	Hodonín	3	Jihomoravský	Brno	8	11	71.1	54	270	170
586145	Domanín	1000	CzechRep	15	Hodonín	Hodonín	3	Jihomoravský	Brno	26.8	32	67.5	65	269	173
586153	Dražůvky	285	CzechRep	15	Hodonín	Hodonín	3	Jihomoravský	Brno	31.7	31	43.6	44	245	163
586161	Dubňany	6430	CzechRep	15	Hodonín	Hodonín	3	Jihomoravský	Brno	8.3	11	77.7	60	276	175
586021	Hodonín	25472	CzechRep	15	Hodonín	Hodonín	3	Jihomoravský	Brno	0	0	71.7	56	270	171
586170	Hovorany	2154	CzechRep	15	Hodonín	Hodonín	3	Jihomoravský	Brno	18.5	19	49.9	52	248	166
586188	Hroznová Lhota	1287	CzechRep	15	Hodonín	Hodonín	3	Jihomoravský	Brno	26.3	26	96.7	77	295	190
586196	Hrubá Vrbka	655	CzechRep	15	Hodonín	Hodonín	3	Jihomoravský	Brno	33.7	34	104	85	303	197
586200	Hýsly	397	CzechRep	15	Hodonín	Hodonín	3	Jihomoravský	Brno	22.7	28	59.6	62	261	178
586218	Javorník	730	CzechRep	15	Hodonín	Hodonín	3	Jihomoravský	Brno	39.9	42	110	92	309	200
586226	Ježov	714	CzechRep	15	Hodonín	Hodonín	3	Jihomoravský	Brno	24	29	60.9	63	262	177
586234	Josefov	412	CzechRep	15	Hodonín	Hodonín	3	Jihomoravský	Brno	9.9	11	60	50	259	162
586242	Karlín	238	CzechRep	15	Hodonín	Hodonín	3	Jihomoravský	Brno	20.9	23	46.5	47	248	163
586251	Kelčany	246	CzechRep	15	Hodonín	Hodonín	3	Jihomoravský	Brno	19.6	23	59	60	260	176
586269	Kněždub	1127	CzechRep	15	Hodonín	Hodonín	3	Jihomoravský	Brno	25.5	26	96	77	295	188
586277	Kostelec	854	CzechRep	15	Hodonín	Hodonín	3	Jihomoravský	Brno	22.4	26	56.5	59	258	173
586285	Kozojídky	499	CzechRep	15	Hodonín	Hodonín	3	Jihomoravský	Brno	26.9	27	97.4	78	296	189
586293	Kuželov	409	CzechRep	15	Hodonín	Hodonín	3	Jihomoravský	Brno	35.6	36	106	87	305	197
586307	Kyjov	11611	CzechRep	15	Hodonín	Hodonín	3	Jihomoravský	Brno	19.9	22	53.1	53	254	168
586315	Labuty	191	CzechRep	15	Hodonín	Hodonín	3	Jihomoravský	Brno	26.6	33	63.5	66	265	180
586323	Lipov	1521	CzechRep	15	Hodonín	Hodonín	3	Jihomoravský	Brno	29.9	31	100	82	299	192
586331	Louka	992	CzechRep	15	Hodonín	Hodonín	3	Jihomoravský	Brno	32.3	33	103	84	301	194
586340	Lovčice	787	CzechRep	15	Hodonín	Hodonín	3	Jihomoravský	Brno	30.7	35	45.6	47	247	161
586358	Lužice	2839	CzechRep	15	Hodonín	Hodonín	3	Jihomoravský	Brno	4.8	8	66.8	52	265	163
586366	Malá Vrbka	207	CzechRep	15	Hodonín	Hodonín	3	Jihomoravský	Brno	35.8	37	104	85	303	195
586374	Mikulčice	1941	CzechRep	15	Hodonín	Hodonín	3	Jihomoravský	Brno	8.7	14	65.2	53	264	164
586382	Milotice	1904	CzechRep	15	Hodonín	Hodonín	3	Jihomoravský	Brno	12.9	14	59.9	61	261	174
586391	Moravany	762	CzechRep	15	Hodonín	Hodonín	3	Jihomoravský	Brno	24.6	28	58.7	56	260	163
586404	Moravský Písek	2173	CzechRep	15	Hodonín	Hodonín	3	Jihomoravský	Brno	35.9	38	81.3	74	283	186
593354	Mouchnice	337	CzechRep	15	Hodonín	Hodonín	3	Jihomoravský	Brno	34	37	47.4	48	249	160
586412	Mutěnice	3656	CzechRep	15	Hodonín	Hodonín	3	Jihomoravský	Brno	10.5	12	65.5	57	264	166
586421	Násedlovice	835	CzechRep	15	Hodonín	Hodonín	3	Jihomoravský	Brno	26.8	27	41.3	42	243	163
586439	Nechvalín	361	CzechRep	15	Hodonín	Hodonín	3	Jihomoravský	Brno	26.9	30	49.5	52	251	162
586447	Nenkovice	464	CzechRep	15	Hodonín	Hodonín	3	Jihomoravský	Brno	22.9	29	46.2	49	247	160
586455	Nová Lhota	697	CzechRep	15	Hodonín	Hodonín	3	Jihomoravský	Brno	49.4	51	102	97	318	207
586463	Nový Poddvorov	185	CzechRep	15	Hodonín	Hodonín	3	Jihomoravský	Brno	14.6	18	59.3	49	258	157
586471	Ostrovánky	237	CzechRep	15	Hodonín	Hodonín	3	Jihomoravský	Brno	25.4	27	51	53	252	165
586480	Petrov	1333	CzechRep	15	Hodonín	Hodonín	3	Jihomoravský	Brno	14.8	13	84.6	62	283	172
586498	Prušánky	2133	CzechRep	15	Hodonín	Hodonín	3	Jihomoravský	Brno	13.6	14	62.9	48	262	157
586501	Radějov	801	CzechRep	15	Hodonín	Hodonín	3	Jihomoravský	Brno	22	22	92.5	72	291	181
586510	Ratíškovice	4078	CzechRep	15	Hodonín	Hodonín	3	Jihomoravský	Brno	9	12	79.5	61	278	171
586528	Rohatec	3522	CzechRep	15	Hodonín	Hodonín	3	Jihomoravský	Brno	5.6	8	76.9	63	276	172
586536	Skalka	172	CzechRep	15	Hodonín	Hodonín	3	Jihomoravský	Brno	25.1	30	62	63	263	175
586544	Skoronice	540	CzechRep	15	Hodonín	Hodonín	3	Jihomoravský	Brno	16.7	19	58.2	60	259	173
586552	Sobůlky	897	CzechRep	15	Hodonín	Hodonín	3	Jihomoravský	Brno	22.6	26	48.6	50	250	162
586561	Starý Poddvorov	975	CzechRep	15	Hodonín	Hodonín	3	Jihomoravský	Brno	12.7	15	62.5	52	261	161
586579	Stavěšice	360	CzechRep	15	Hodonín	Hodonín	3	Jihomoravský	Brno	21.2	26	48.7	49	250	161
586587	Strážnice	5802	CzechRep	15	Hodonín	Hodonín	3	Jihomoravský	Brno	17.8	18	88.3	67	287	158
586595	Strážovice	568	CzechRep	15	Hodonín	Hodonín	3	Jihomoravský	Brno	24.3	26	46.9	46	248	159
586609	Sudoměřice	1262	CzechRep	15	Hodonín	Hodonín	3	Jihomoravský	Brno	13.6	13	84	62	283	173
586617	Suchov	511	CzechRep	15	Hodonín	Hodonín	3	Jihomoravský	Brno	42.8	43	95.2	89	312	199
586625	Svatobořice-Mistřín	3543	CzechRep	15	Hodonín	Hodonín	3	Jihomoravský	Brno	15.2	17	56	55	257	167
586633	Syrovín	373	CzechRep	15	Hodonín	Hodonín	3	Jihomoravský	Brno	27.9	32	67.1	68	258	181
586641	Šardice	2230	CzechRep	15	Hodonín	Hodonín	3	Jihomoravský	Brno	18.6	21	49.9	53	251	163
586650	Tasov	556	CzechRep	15	Hodonín	Hodonín	3	Jihomoravský	Brno	27.3	27	97.7	77	296	189
586668	Těmice	906	CzechRep	15	Hodonín	Hodonín	3	Jihomoravský	Brno	25.2	30	66	67	267	183
586676	Terezín	405	CzechRep	15	Hodonín	Hodonín	3	Jihomoravský	Brno	20.3	22	44.7	48	243	159
586684	Tvarožná Lhota	905	CzechRep	15	Hodonín	Hodonín	3	Jihomoravský	Brno	22.6	23	93	72	292	185
586692	Uhřice	702	CzechRep	15	Hodonín	Hodonín	3	Jihomoravský	Brno	31.5	32	43.5	44	245	158
586706	Vacenovice	2186	CzechRep	15	Hodonín	Hodonín	3	Jihomoravský	Brno	12.1	14	82.5	62	281	176
586714	Velká nad Veličkou	3002	CzechRep	15	Hodonín	Hodonín	3	Jihomoravský	Brno	37.8	39	108	88	307	198
586722	Veselí nad Moravou	11590	CzechRep	15	Hodonín	Hodonín	3	Jihomoravský	Brno	26.3	27	96.7	75	295	188
586731	Věteřov	532	CzechRep	15	Hodonín	Hodonín	3	Jihomoravský	Brno	25.4	29	45.7	45	247	162
586749	Vlkoš	1048	CzechRep	15	Hodonín	Hodonín	3	Jihomoravský	Brno	17.6	20	57	57	258	173
586757	Vnorovy	3019	CzechRep	15	Hodonín	Hodonín	3	Jihomoravský	Brno	23	22	93.4	71	292	184
586765	Vracov	4560	CzechRep	15	Hodonín	Hodonín	3	Jihomoravský	Brno	17.1	20	61.4	62	263	177
586773	Vřesovice	604	CzechRep	15	Hodonín	Hodonín	3	Jihomoravský	Brno	28.6	34	55.2	47	256	161
586781	Žádovice	766	CzechRep	15	Hodonín	Hodonín	3	Jihomoravský	Brno	22.6	28	59.5	60	261	176
586790	Žarošice	1028	CzechRep	15	Hodonín	Hodonín	3	Jihomoravský	Brno	30.6	31	38.4	37	240	151
586803	Ždánice	2614	CzechRep	15	Hodonín	Hodonín	3	Jihomoravský	Brno	31.8	34	43.3	43	245	158
586811	Želetice	503	CzechRep	15	Hodonín	Hodonín	3	Jihomoravský	Brno	25.9	30	46.1	46	247	161
586820	Žeravice	1049	CzechRep	15	Hodonín	Hodonín	3	Jihomoravský	Brno	26.3	32	63.2	64	264	185
586838	Žeraviny	199	CzechRep	15	Hodonín	Hodonín	3	Jihomoravský	Brno	24.5	24	94.9	73	294	181
592897	Bohaté Málkovice	255	CzechRep	74	Vyškov	Vyškov	3	Jihomoravský	Brno	12	12	38	34	239	143
592901	Bohdalice-Pavlovice	845	CzechRep	74	Vyškov	Vyškov	3	Jihomoravský	Brno	8.8	9	44.7	36	243	146
592919	Bošovice	1152	CzechRep	74	Vyškov	Vyškov	3	Jihomoravský	Brno	38.1	36	28.7	36	227	144
592927	Brankovice	898	CzechRep	74	Vyškov	Vyškov	3	Jihomoravský	Brno	21.7	23	44.3	39	246	149
592935	Březina	4	CzechRep	74	Vyškov	Vyškov	3	Jihomoravský	Brno	11.9	21	46.9	48	247	169
592943	Bučovice	6442	CzechRep	74	Vyškov	Vyškov	3	Jihomoravský	Brno	17.8	19	33.4	30	235	139
592978	Dětkovice	272	CzechRep	74	Vyškov	Vyškov	3	Jihomoravský	Brno	13.8	13	46.6	34	248	154
592986	Dobročkovice	193	CzechRep	74	Vyškov	Vyškov	3	Jihomoravský	Brno	22	23	44.6	40	246	150
592994	Dražovice	851	CzechRep	74	Vyškov	Vyškov	3	Jihomoravský	Brno	13.6	15	29.1	30	230	140
593001	Drnovice	2332	CzechRep	74	Vyškov	Vyškov	3	Jihomoravský	Brno	3.6	6	36.9	30	235	144
593010	Drysice	567	CzechRep	74	Vyškov	Vyškov	3	Jihomoravský	Brno	7.8	8	44.1	31	246	151
593028	Habrovany	794	CzechRep	74	Vyškov	Vyškov	3	Jihomoravský	Brno	10.9	14	25.9	27	227	137
550213	Heršpice	698	CzechRep	74	Vyškov	Vyškov	3	Jihomoravský	Brno	25.1	25	29	27	230	137
593036	Hlubočany	525	CzechRep	74	Vyškov	Vyškov	3	Jihomoravský	Brno	7.2	9	42.2	34	237	147
593044	Hodějice	917	CzechRep	74	Vyškov	Vyškov	3	Jihomoravský	Brno	22.7	23	27.4	26	229	135
550825	Holubice	944	CzechRep	74	Vyškov	Vyškov	3	Jihomoravský	Brno	20.2	15	18.2	17	219	126
593052	Hostěrádky-Rešov	822	CzechRep	74	Vyškov	Vyškov	3	Jihomoravský	Brno	30.6	29	22.2	29	221	137
593061	Hoštice-Heroltice	582	CzechRep	74	Vyškov	Vyškov	3	Jihomoravský	Brno	5.4	8	40.6	32	242	151
593079	Hrušky	766	CzechRep	74	Vyškov	Vyškov	3	Jihomoravský	Brno	26.2	22	24.2	24	225	133
593087	Hvězdlice	588	CzechRep	74	Vyškov	Vyškov	3	Jihomoravský	Brno	14.3	15	50.1	42	248	153
593095	Chvalkovice	271	CzechRep	74	Vyškov	Vyškov	3	Jihomoravský	Brno	16.5	17	52.2	45	249	155
593117	Ivanovice na Hané	2931	CzechRep	74	Vyškov	Vyškov	3	Jihomoravský	Brno	8.4	9	43.8	32	246	152
593125	Ježkovice	374	CzechRep	74	Vyškov	Vyškov	3	Jihomoravský	Brno	9.4	12	42.8	36	241	152
593141	Kobeřice u Brna	649	CzechRep	74	Vyškov	Vyškov	3	Jihomoravský	Brno	27.2	27	31.1	30	232	139
593150	Kojátky	304	CzechRep	74	Vyškov	Vyškov	3	Jihomoravský	Brno	16.2	17	37	35	238	145
593168	Komořany	686	CzechRep	74	Vyškov	Vyškov	3	Jihomoravský	Brno	9.8	11	25.3	26	227	136
550108	Kozlany	323	CzechRep	74	Vyškov	Vyškov	3	Jihomoravský	Brno	10.1	11	45.8	38	244	149
593184	Kožušice	114	CzechRep	74	Vyškov	Vyškov	3	Jihomoravský	Brno	25.9	27	48.5	44	250	154
593192	Krásensko	404	CzechRep	74	Vyškov	Vyškov	3	Jihomoravský	Brno	18.7	21	35.5	41	240	156
593214	Křenovice	1847	CzechRep	74	Vyškov	Vyškov	3	Jihomoravský	Brno	24.5	20	22.5	21	224	131
593222	Křižanovice	761	CzechRep	74	Vyškov	Vyškov	3	Jihomoravský	Brno	23	24	28.6	26	230	136
593231	Křižanovice u Vyškova	141	CzechRep	74	Vyškov	Vyškov	3	Jihomoravský	Brno	3.9	6	39.2	30	241	149
593249	Kučerov	464	CzechRep	74	Vyškov	Vyškov	3	Jihomoravský	Brno	9	12	41.6	33	236	146
593257	Letonice	1409	CzechRep	74	Vyškov	Vyškov	3	Jihomoravský	Brno	16.5	20	33.9	30	235	139
593265	Lovčičky	578	CzechRep	74	Vyškov	Vyškov	3	Jihomoravský	Brno	37.2	34	27.8	35	227	142
593273	Luleč	829	CzechRep	74	Vyškov	Vyškov	3	Jihomoravský	Brno	6.6	9	37.1	30	232	141
593281	Lysovice	263	CzechRep	74	Vyškov	Vyškov	3	Jihomoravský	Brno	9.7	12	40.2	33	232	152
593290	Malínky	142	CzechRep	74	Vyškov	Vyškov	3	Jihomoravský	Brno	23.6	25	46.2	41	247	171
550141	Medlovice	330	CzechRep	74	Vyškov	Vyškov	3	Jihomoravský	Brno	8.6	11	45	34	247	154
593320	Milešovice	667	CzechRep	74	Vyškov	Vyškov	3	Jihomoravský	Brno	35	32	29.8	30	231	144
593338	Milonice	352	CzechRep	74	Vyškov	Vyškov	3	Jihomoravský	Brno	16.1	17	41.5	37	243	147
593346	Moravské Málkovice	572	CzechRep	74	Vyškov	Vyškov	3	Jihomoravský	Brno	10.2	14	47.1	38	249	158
557048	Mouřínov	455	CzechRep	74	Vyškov	Vyškov	3	Jihomoravský	Brno	22.2	25	36.6	34	238	144
593371	Němčany	721	CzechRep	74	Vyškov	Vyškov	3	Jihomoravský	Brno	20.2	19	28.4	26	230	135
593389	Nemochovice	279	CzechRep	74	Vyškov	Vyškov	3	Jihomoravský	Brno	19.9	23	47.7	43	249	154
593397	Nemojany	652	CzechRep	74	Vyškov	Vyškov	3	Jihomoravský	Brno	7.8	10	38.2	31	230	140
593401	Nemotice	382	CzechRep	74	Vyškov	Vyškov	3	Jihomoravský	Brno	22.5	25	45.1	41	246	152
593419	Nesovice	1141	CzechRep	74	Vyškov	Vyškov	3	Jihomoravský	Brno	17.3	18	40.3	35	242	145
593427	Nevojice	415	CzechRep	74	Vyškov	Vyškov	3	Jihomoravský	Brno	20.9	22	37.3	34	239	144
593435	Nížkovice	664	CzechRep	74	Vyškov	Vyškov	3	Jihomoravský	Brno	24.6	24	28.5	26	230	136
593443	Nové Sady	88	CzechRep	74	Vyškov	Vyškov	3	Jihomoravský	Brno	21.1	24	56.1	51	257	184
550132	Olšany	532	CzechRep	74	Vyškov	Vyškov	3	Jihomoravský	Brno	13.1	17	28	29	229	139
593460	Orlovice	322	CzechRep	74	Vyškov	Vyškov	3	Jihomoravský	Brno	12.1	16	49.3	40	251	164
593478	Otnice	1446	CzechRep	74	Vyškov	Vyškov	3	Jihomoravský	Brno	33.6	31	24.3	31	223	139
550795	Podbřežice	238	CzechRep	74	Vyškov	Vyškov	3	Jihomoravský	Brno	11	14	27.4	29	229	139
593486	Podivice	202	CzechRep	74	Vyškov	Vyškov	3	Jihomoravský	Brno	13	15	55.6	41	249	164
550175	Podomí	427	CzechRep	74	Vyškov	Vyškov	3	Jihomoravský	Brno	16.5	17	49.8	41	240	156
593494	Prusy-Boškůvky	652	CzechRep	74	Vyškov	Vyškov	3	Jihomoravský	Brno	7.7	10	42.9	34	243	155
593508	Pustiměř	1645	CzechRep	74	Vyškov	Vyškov	3	Jihomoravský	Brno	6.6	8	46.3	34	242	153
593516	Račice-Pístovice	1078	CzechRep	74	Vyškov	Vyškov	3	Jihomoravský	Brno	9.6	13	42.9	37	235	147
593524	Radslavice	418	CzechRep	74	Vyškov	Vyškov	3	Jihomoravský	Brno	7.1	8	42.4	36	243	154
593532	Rašovice	627	CzechRep	74	Vyškov	Vyškov	3	Jihomoravský	Brno	25.9	28	31.6	30	233	140
554898	Rostěnice-Zvonovice	508	CzechRep	74	Vyškov	Vyškov	3	Jihomoravský	Brno	7.2	9	37.6	29	232	143
593559	Rousínov	5285	CzechRep	74	Vyškov	Vyškov	3	Jihomoravský	Brno	12.4	14	22.4	23	224	133
593567	Ruprechtov	575	CzechRep	74	Vyškov	Vyškov	3	Jihomoravský	Brno	14.3	17	47.6	40	246	160
553972	Rybníček	272	CzechRep	74	Vyškov	Vyškov	3	Jihomoravský	Brno	6.8	9	42.1	33	242	155
593583	Slavkov u Brna	6240	CzechRep	74	Vyškov	Vyškov	3	Jihomoravský	Brno	19.2	18	23.3	22	225	130
593591	Snovídky	360	CzechRep	74	Vyškov	Vyškov	3	Jihomoravský	Brno	20.8	23	43.5	39	245	150
593605	Studnice	480	CzechRep	74	Vyškov	Vyškov	3	Jihomoravský	Brno	15.3	16	50.3	43	245	165
593613	Šaratice	997	CzechRep	74	Vyškov	Vyškov	3	Jihomoravský	Brno	29	25	23.8	25	225	134
593621	Švábenice	1008	CzechRep	74	Vyškov	Vyškov	3	Jihomoravský	Brno	12.1	12	44.9	34	247	158
593630	Topolany	323	CzechRep	74	Vyškov	Vyškov	3	Jihomoravský	Brno	4.2	7	39.4	31	240	152
593648	Tučapy	510	CzechRep	74	Vyškov	Vyškov	3	Jihomoravský	Brno	8.5	11	26.8	28	228	139
550191	Uhřice	264	CzechRep	74	Vyškov	Vyškov	3	Jihomoravský	Brno	16.8	17	43.5	39	245	150
593656	Vážany	457	CzechRep	74	Vyškov	Vyškov	3	Jihomoravský	Brno	8.7	12	43.9	36	244	162
593664	Vážany nad Litavou	680	CzechRep	74	Vyškov	Vyškov	3	Jihomoravský	Brno	23.1	23	27	25	228	134
593681	Velešovice	1222	CzechRep	74	Vyškov	Vyškov	3	Jihomoravský	Brno	23.2	19	21.1	20	222	129
592889	Vyškov	21681	CzechRep	74	Vyškov	Vyškov	3	Jihomoravský	Brno	0	0	35.3	28	236	145
593699	Zbýšov	577	CzechRep	74	Vyškov	Vyškov	3	Jihomoravský	Brno	27.1	23	21.4	22	223	131
593702	Zelená Hora	243	CzechRep	74	Vyškov	Vyškov	3	Jihomoravský	Brno	8	10	43.3	38	244	159
593729	Bantice	290	CzechRep	76	Znojmo	Znojmo	3	Jihomoravský	Brno	11.4	11	60.9	49	258	160
593737	Běhařovice	390	CzechRep	76	Znojmo	Znojmo	3	Jihomoravský	Brno	19.8	20	68	60	207	143
593745	Bezkov	217	CzechRep	76	Znojmo	Znojmo	3	Jihomoravský	Brno	10	12	77.6	66	202	145
593753	Bítov	152	CzechRep	76	Znojmo	Znojmo	3	Jihomoravský	Brno	33.5	35	101	88	196	141
593761	Blanné	86	CzechRep	76	Znojmo	Znojmo	3	Jihomoravský	Brno	20.9	23	88.4	77	183	126
593770	Blížkovice	1221	CzechRep	76	Znojmo	Znojmo	3	Jihomoravský	Brno	24.7	27	92.2	80	183	128
593788	Bohutice	596	CzechRep	76	Znojmo	Znojmo	3	Jihomoravský	Brno	33.5	32	44.1	37	241	144
593796	Bojanovice	191	CzechRep	76	Znojmo	Znojmo	3	Jihomoravský	Brno	14.7	17	80.7	66	195	137
593800	Borotice	423	CzechRep	76	Znojmo	Znojmo	3	Jihomoravský	Brno	15.6	15	57.5	46	254	154
593818	Boskovštejn	142	CzechRep	76	Znojmo	Znojmo	3	Jihomoravský	Brno	21.3	22	82.9	71	189	132
593826	Božice	1541	CzechRep	76	Znojmo	Znojmo	3	Jihomoravský	Brno	20.8	21	56	45	253	151
593842	Břežany	897	CzechRep	76	Znojmo	Znojmo	3	Jihomoravský	Brno	23.2	22	50.7	42	248	149
593851	Citonice	562	CzechRep	76	Znojmo	Znojmo	3	Jihomoravský	Brno	8.4	11	76	64	198	141
593869	Ctidružice	336	CzechRep	76	Znojmo	Znojmo	3	Jihomoravský	Brno	21.6	23	89.1	76	184	128
593877	Čejkovice	209	CzechRep	76	Znojmo	Znojmo	3	Jihomoravský	Brno	19.1	18	54.3	42	251	149
593885	Čermákovice	94	CzechRep	76	Znojmo	Znojmo	3	Jihomoravský	Brno	30.5	33	57.4	49	203	139
593893	Černín	125	CzechRep	76	Znojmo	Znojmo	3	Jihomoravský	Brno	19.3	22	75.1	63	197	142
593907	Damnice	331	CzechRep	76	Znojmo	Znojmo	3	Jihomoravský	Brno	26.9	25	44.8	36	242	143
593923	Dobelice	269	CzechRep	76	Znojmo	Znojmo	3	Jihomoravský	Brno	28	26	50.2	41	216	142
593931	Dobřínsko	392	CzechRep	76	Znojmo	Znojmo	3	Jihomoravský	Brno	36.7	37	41	45	204	141
546941	Dobšice	2530	CzechRep	76	Znojmo	Znojmo	3	Jihomoravský	Brno	3.7	6	65.2	51	206	151
593958	Dolenice	141	CzechRep	76	Znojmo	Znojmo	3	Jihomoravský	Brno	28.2	26	46.1	38	243	145
593966	Dolní Dubňany	485	CzechRep	76	Znojmo	Znojmo	3	Jihomoravský	Brno	37.2	37	43.6	48	201	137
593974	Dyjákovice	819	CzechRep	76	Znojmo	Znojmo	3	Jihomoravský	Brno	22.7	25	66	55	263	166
593982	Dyjákovičky	497	CzechRep	76	Znojmo	Znojmo	3	Jihomoravský	Brno	9.4	13	70.9	61	212	158
593991	Dyje	420	CzechRep	76	Znojmo	Znojmo	3	Jihomoravský	Brno	5.8	9	67.3	54	209	153
594008	Džbánice	158	CzechRep	76	Znojmo	Znojmo	3	Jihomoravský	Brno	25.3	30	56.6	48	210	146
594016	Grešlové Mýto	201	CzechRep	76	Znojmo	Znojmo	3	Jihomoravský	Brno	19.2	19	86.7	71	184	125
594024	Havraníky	342	CzechRep	76	Znojmo	Znojmo	3	Jihomoravský	Brno	8.6	13	73.9	62	211	159
594032	Hevlín	1410	CzechRep	76	Znojmo	Znojmo	3	Jihomoravský	Brno	28.9	31	59.3	53	256	164
594041	Hluboké Mašůvky	800	CzechRep	76	Znojmo	Znojmo	3	Jihomoravský	Brno	9.5	14	75.5	63	201	143
594059	Hnanice	334	CzechRep	76	Znojmo	Znojmo	3	Jihomoravský	Brno	10.8	16	76	64	214	161
594067	Hodonice	1817	CzechRep	76	Znojmo	Znojmo	3	Jihomoravský	Brno	9.1	12	62.4	50	212	157
594075	Horní Břečkov	279	CzechRep	76	Znojmo	Znojmo	3	Jihomoravský	Brno	13.4	15	81	67	198	141
594083	Horní Dubňany	301	CzechRep	76	Znojmo	Znojmo	3	Jihomoravský	Brno	37.2	37	59.4	51	199	137
594091	Horní Dunajovice	644	CzechRep	76	Znojmo	Znojmo	3	Jihomoravský	Brno	19.4	20	62	51	215	152
594105	Horní Kounice	286	CzechRep	76	Znojmo	Znojmo	3	Jihomoravský	Brno	27.7	31	60.8	52	207	144
594113	Hostěradice	1443	CzechRep	76	Znojmo	Znojmo	3	Jihomoravský	Brno	20.1	19	50.9	42	248	150
594121	Hostim	411	CzechRep	76	Znojmo	Znojmo	3	Jihomoravský	Brno	24.7	25	82.8	73	183	124
594130	Hrabětice	904	CzechRep	76	Znojmo	Znojmo	3	Jihomoravský	Brno	34.1	34	54.2	49	251	159
594148	Hrádek	929	CzechRep	76	Znojmo	Znojmo	3	Jihomoravský	Brno	20.3	22	63.6	52	260	162
594156	Hrušovany nad Jevišovkou	3282	CzechRep	76	Znojmo	Znojmo	3	Jihomoravský	Brno	30.5	30	49.9	43	247	152
594164	Chvalatice	94	CzechRep	76	Znojmo	Znojmo	3	Jihomoravský	Brno	30.2	30	97.8	83	192	135
594172	Chvalovice	511	CzechRep	76	Znojmo	Znojmo	3	Jihomoravský	Brno	8.4	11	73.6	59	211	156
594181	Jamolice	442	CzechRep	76	Znojmo	Znojmo	3	Jihomoravský	Brno	39.1	38	40.1	43	201	134
594199	Jaroslavice	1288	CzechRep	76	Znojmo	Znojmo	3	Jihomoravský	Brno	18.7	22	67	55	264	167
594202	Jevišovice	1124	CzechRep	76	Znojmo	Znojmo	3	Jihomoravský	Brno	17.1	20	77.7	64	194	136
594211	Jezeřany-Maršovice	757	CzechRep	76	Znojmo	Znojmo	3	Jihomoravský	Brno	40.7	37	30.1	30	227	138
594229	Jiřice u Miroslavi	421	CzechRep	76	Znojmo	Znojmo	3	Jihomoravský	Brno	28.3	26	41.8	35	239	143
550841	Jiřice u Moravských Budějovic	65	CzechRep	76	Znojmo	Znojmo	3	Jihomoravský	Brno	23	25	84.7	74	187	128
594237	Kadov	141	CzechRep	76	Znojmo	Znojmo	3	Jihomoravský	Brno	26.7	27	51.2	43	220	149
594253	Korolupy	181	CzechRep	76	Znojmo	Znojmo	3	Jihomoravský	Brno	37.7	40	105	93	196	142
594261	Kravsko	549	CzechRep	76	Znojmo	Znojmo	3	Jihomoravský	Brno	10.7	13	78.3	66	196	138
594270	Krhovice	508	CzechRep	76	Znojmo	Znojmo	3	Jihomoravský	Brno	11.6	15	65.3	54	214	161
594288	Křepice	126	CzechRep	76	Znojmo	Znojmo	3	Jihomoravský	Brno	18.9	21	70.5	59	208	145
550086	Křídlůvky	229	CzechRep	76	Znojmo	Znojmo	3	Jihomoravský	Brno	18.1	21	65.9	54	263	164
594296	Kubšice	152	CzechRep	76	Znojmo	Znojmo	3	Jihomoravský	Brno	37	34	35.1	35	232	143
594300	Kuchařovice	961	CzechRep	76	Znojmo	Znojmo	3	Jihomoravský	Brno	5.2	7	66.8	52	204	145
594318	Kyjovice	143	CzechRep	76	Znojmo	Znojmo	3	Jihomoravský	Brno	14.6	16	60.9	51	258	160
594326	Lančov	229	CzechRep	76	Znojmo	Znojmo	3	Jihomoravský	Brno	26.2	27	93.8	80	201	147
594334	Lechovice	475	CzechRep	76	Znojmo	Znojmo	3	Jihomoravský	Brno	12.9	12	54.7	43	252	151
594342	Lesná	269	CzechRep	76	Znojmo	Znojmo	3	Jihomoravský	Brno	15.9	16	83.4	69	195	138
594351	Lesonice	189	CzechRep	76	Znojmo	Znojmo	3	Jihomoravský	Brno	29.2	30	49.5	41	217	148
594369	Litobratřice	499	CzechRep	76	Znojmo	Znojmo	3	Jihomoravský	Brno	28.3	26	45.7	37	243	145
594385	Lubnice	67	CzechRep	76	Znojmo	Znojmo	3	Jihomoravský	Brno	41.1	44	109	97	188	138
594393	Lukov	267	CzechRep	76	Znojmo	Znojmo	3	Jihomoravský	Brno	14.6	17	82.2	70	201	146
594407	Mackovice	374	CzechRep	76	Znojmo	Znojmo	3	Jihomoravský	Brno	21.8	19	50.3	39	247	147
594415	Mašovice	490	CzechRep	76	Znojmo	Znojmo	3	Jihomoravský	Brno	8.3	11	75.9	64	205	146
594423	Medlice	189	CzechRep	76	Znojmo	Znojmo	3	Jihomoravský	Brno	22.1	26	64.2	56	207	145
594431	Mikulovice	625	CzechRep	76	Znojmo	Znojmo	3	Jihomoravský	Brno	15.5	18	66.4	55	212	150
594440	Milíčovice	208	CzechRep	76	Znojmo	Znojmo	3	Jihomoravský	Brno	11.1	13	78.7	67	196	140
594458	Miroslav	2896	CzechRep	76	Znojmo	Znojmo	3	Jihomoravský	Brno	24.7	25	47	40	244	147
594466	Miroslavské Knínice	336	CzechRep	76	Znojmo	Znojmo	3	Jihomoravský	Brno	32.4	30	47.4	40	244	148
594474	Morašice	239	CzechRep	76	Znojmo	Znojmo	3	Jihomoravský	Brno	20.5	22	55.7	48	216	154
594482	Moravský Krumlov	5955	CzechRep	76	Znojmo	Znojmo	3	Jihomoravský	Brno	33.7	34	52	44	212	140
594512	Našiměřice	200	CzechRep	76	Znojmo	Znojmo	3	Jihomoravský	Brno	30.1	34	45.6	43	242	157
594521	Němčičky	92	CzechRep	76	Znojmo	Znojmo	3	Jihomoravský	Brno	13	17	70.6	61	205	153
587729	Nový Šaldorf-Sedlešovice	1263	CzechRep	76	Znojmo	Znojmo	3	Jihomoravský	Brno	3.9	9	69.1	60	207	160
594555	Olbramkostel	531	CzechRep	76	Znojmo	Znojmo	3	Jihomoravský	Brno	11.2	13	78.8	70	192	140
594563	Olbramovice	1071	CzechRep	76	Znojmo	Znojmo	3	Jihomoravský	Brno	35.4	33	39.7	35	237	149
594571	Oleksovice	687	CzechRep	76	Znojmo	Znojmo	3	Jihomoravský	Brno	18.7	19	52.8	43	250	157
594580	Onšov	71	CzechRep	76	Znojmo	Znojmo	3	Jihomoravský	Brno	18.8	21	86.3	75	196	143
594598	Oslnovice	91	CzechRep	76	Znojmo	Znojmo	3	Jihomoravský	Brno	35.4	39	103	97	194	143
594601	Pavlice	455	CzechRep	76	Znojmo	Znojmo	3	Jihomoravský	Brno	17.7	18	85.3	75	183	131
594610	Petrovice	350	CzechRep	76	Znojmo	Znojmo	3	Jihomoravský	Brno	27.5	29	50.3	43	216	152
594628	Plaveč	447	CzechRep	76	Znojmo	Znojmo	3	Jihomoravský	Brno	10.6	15	71.5	62	206	154
550051	Plenkovice	360	CzechRep	76	Znojmo	Znojmo	3	Jihomoravský	Brno	9.7	14	75.7	65	196	144
594636	Podhradí nad Dyjí	49	CzechRep	76	Znojmo	Znojmo	3	Jihomoravský	Brno	34.2	38	102	92	199	152
594644	Podmolí	162	CzechRep	76	Znojmo	Znojmo	3	Jihomoravský	Brno	11.1	15	87.7	71	205	152
594652	Podmyče	97	CzechRep	76	Znojmo	Znojmo	3	Jihomoravský	Brno	25.6	29	93.1	83	205	155
594679	Práče	801	CzechRep	76	Znojmo	Znojmo	3	Jihomoravský	Brno	12.3	14	56.4	49	253	162
594687	Pravice	315	CzechRep	76	Znojmo	Znojmo	3	Jihomoravský	Brno	26.7	27	54.1	47	251	160
594695	Prokopov	108	CzechRep	76	Znojmo	Znojmo	3	Jihomoravský	Brno	23	27	84.6	78	184	130
594709	Prosiměřice	800	CzechRep	76	Znojmo	Znojmo	3	Jihomoravský	Brno	12.6	14	58.5	49	255	161
550078	Přeskače	105	CzechRep	76	Znojmo	Znojmo	3	Jihomoravský	Brno	22	25	65.5	59	205	143
594725	Rešice	366	CzechRep	76	Znojmo	Znojmo	3	Jihomoravský	Brno	37	37	59.2	52	203	137
594733	Rozkoš	183	CzechRep	76	Znojmo	Znojmo	3	Jihomoravský	Brno	22.3	26	75.9	69	190	135
594741	Rudlice	107	CzechRep	76	Znojmo	Znojmo	3	Jihomoravský	Brno	14.1	18	69.9	60	202	152
594750	Rybníky	413	CzechRep	76	Znojmo	Znojmo	3	Jihomoravský	Brno	29.1	29	51.3	44	215	150
594768	Skalice	547	CzechRep	76	Znojmo	Znojmo	3	Jihomoravský	Brno	22.7	25	54.6	49	216	155
594776	Slatina	250	CzechRep	76	Znojmo	Znojmo	3	Jihomoravský	Brno	22.7	27	73.6	68	194	141
594784	Slup	444	CzechRep	76	Znojmo	Znojmo	3	Jihomoravský	Brno	14.6	19	70.9	62	217	172
594792	Stálky	138	CzechRep	76	Znojmo	Znojmo	3	Jihomoravský	Brno	33.8	36	101	90	199	154
594806	Starý Petřín	224	CzechRep	76	Znojmo	Znojmo	3	Jihomoravský	Brno	29.6	32	97	86	204	155
594814	Stošíkovice na Louce	226	CzechRep	76	Znojmo	Znojmo	3	Jihomoravský	Brno	14.5	16	55.5	47	252	160
594822	Strachotice	1027	CzechRep	76	Znojmo	Znojmo	3	Jihomoravský	Brno	12.1	17	70.1	61	215	170
594831	Střelice	162	CzechRep	76	Znojmo	Znojmo	3	Jihomoravský	Brno	17.9	22	78.7	69	191	142
555231	Suchohrdly	1174	CzechRep	76	Znojmo	Znojmo	3	Jihomoravský	Brno	3.1	5	65.7	54	206	152
594849	Suchohrdly u Miroslavi	486	CzechRep	76	Znojmo	Znojmo	3	Jihomoravský	Brno	26.9	25	42	36	239	151
594865	Šafov	171	CzechRep	76	Znojmo	Znojmo	3	Jihomoravský	Brno	29.8	33	97.2	87	209	158
594873	Šanov	1443	CzechRep	76	Znojmo	Znojmo	3	Jihomoravský	Brno	31.1	32	55.2	52	252	167
594881	Šatov	1156	CzechRep	76	Znojmo	Znojmo	3	Jihomoravský	Brno	10.6	15	75.8	66	213	167
594890	Štítary	658	CzechRep	76	Znojmo	Znojmo	3	Jihomoravský	Brno	20.3	22	87.8	76	191	137
594911	Šumná	622	CzechRep	76	Znojmo	Znojmo	3	Jihomoravský	Brno	18	20	85.4	74	193	141
594920	Tasovice	1339	CzechRep	76	Znojmo	Znojmo	3	Jihomoravský	Brno	8.4	11	62.2	52	211	163
594938	Tavíkovice	595	CzechRep	76	Znojmo	Znojmo	3	Jihomoravský	Brno	24.3	27	65.2	60	203	141
594946	Těšetice	528	CzechRep	76	Znojmo	Znojmo	3	Jihomoravský	Brno	9.4	12	61.6	52	211	157
594954	Trnové Pole	125	CzechRep	76	Znojmo	Znojmo	3	Jihomoravský	Brno	31.4	28	38.6	32	235	147
594971	Trstěnice	554	CzechRep	76	Znojmo	Znojmo	3	Jihomoravský	Brno	23.1	28	58.5	51	212	151
594989	Tulešice	185	CzechRep	76	Znojmo	Znojmo	3	Jihomoravský	Brno	33.8	33	56	48	202	141
594997	Tvořihráz	371	CzechRep	76	Znojmo	Znojmo	3	Jihomoravský	Brno	13.1	16	64.5	54	211	156
595004	Uherčice	418	CzechRep	76	Znojmo	Znojmo	3	Jihomoravský	Brno	41.3	46	109	103	192	145
595012	Újezd	82	CzechRep	76	Znojmo	Znojmo	3	Jihomoravský	Brno	23	26	69.8	64	196	142
595021	Únanov	1159	CzechRep	76	Znojmo	Znojmo	3	Jihomoravský	Brno	7	10	70.6	60	204	150
595039	Valtrovice	412	CzechRep	76	Znojmo	Znojmo	3	Jihomoravský	Brno	15.8	20	67.4	58	264	175
595047	Vedrovice	834	CzechRep	76	Znojmo	Znojmo	3	Jihomoravský	Brno	38.4	38	35.7	37	233	150
545325	Velký Karlov	438	CzechRep	76	Znojmo	Znojmo	3	Jihomoravský	Brno	25.4	27	62	52	259	169
595055	Vémyslice	687	CzechRep	76	Znojmo	Znojmo	3	Jihomoravský	Brno	29.7	29	51.9	44	206	144
595063	Vevčice	76	CzechRep	76	Znojmo	Znojmo	3	Jihomoravský	Brno	16.2	20	72	62	200	148
595071	Višňové	1125	CzechRep	76	Znojmo	Znojmo	3	Jihomoravský	Brno	23	26	60	53	210	147
595080	Vítonice	250	CzechRep	76	Znojmo	Znojmo	3	Jihomoravský	Brno	14.6	16	57.2	48	254	142
550019	Vracovice	195	CzechRep	76	Znojmo	Znojmo	3	Jihomoravský	Brno	13.7	16	81.2	70	197	144
595098	Vranov nad Dyjí	862	CzechRep	76	Znojmo	Znojmo	3	Jihomoravský	Brno	21.3	23	88.7	77	200	148
595101	Vranovská Ves	272	CzechRep	76	Znojmo	Znojmo	3	Jihomoravský	Brno	15	16	82.5	69	188	134
595110	Vratěnín	297	CzechRep	76	Znojmo	Znojmo	3	Jihomoravský	Brno	44.3	50	112	106	194	145
595128	Vrbovec	1137	CzechRep	76	Znojmo	Znojmo	3	Jihomoravský	Brno	7.9	12	68.7	60	211	164
595136	Výrovice	173	CzechRep	76	Znojmo	Znojmo	3	Jihomoravský	Brno	12.5	18	68.9	62	210	158
595144	Vysočany	108	CzechRep	76	Znojmo	Znojmo	3	Jihomoravský	Brno	34.2	38	102	91	193	141
595152	Zálesí	182	CzechRep	76	Znojmo	Znojmo	3	Jihomoravský	Brno	25.5	26	92.9	80	190	138
595161	Zblovice	43	CzechRep	76	Znojmo	Znojmo	3	Jihomoravský	Brno	32.6	35	100	89	191	140
593711	Znojmo	34078	CzechRep	76	Znojmo	Znojmo	3	Jihomoravský	Brno	0	0	67.6	56	203	151
595179	Želetice	275	CzechRep	76	Znojmo	Znojmo	3	Jihomoravský	Brno	17	19	59.6	50	217	157
595187	Žerotice	315	CzechRep	76	Znojmo	Znojmo	3	Jihomoravský	Brno	15.9	19	60.9	52	213	159
595195	Žerůtky	243	CzechRep	76	Znojmo	Znojmo	3	Jihomoravský	Brno	9.5	13	77	66	195	142
554499	Aš	13035	CzechRep	17	Cheb	Cheb	4	Karlovarský	Karlovy Vary	24.7	27	65.6	48	192	145
554502	Dolní Žandov	1200	CzechRep	17	Cheb	Cheb	4	Karlovarský	Karlovy Vary	18.9	19	41.2	30	180	123
554511	Drmoul	869	CzechRep	17	Cheb	Cheb	4	Karlovarský	Karlovy Vary	31.8	27	54.1	38	167	112
554529	Františkovy Lázně	5609	CzechRep	17	Cheb	Cheb	4	Karlovarský	Karlovy Vary	6.5	10	47.3	30	174	128
554545	Hazlov	1628	CzechRep	17	Cheb	Cheb	4	Karlovarský	Karlovy Vary	16.2	18	57.1	39	181	136
554553	Hranice	2180	CzechRep	17	Cheb	Cheb	4	Karlovarský	Karlovy Vary	34.5	39	75.3	60	202	157
554481	Cheb	33195	CzechRep	17	Cheb	Cheb	4	Karlovarský	Karlovy Vary	0	0	44.3	31	171	131
538795	Krásná	512	CzechRep	17	Cheb	Cheb	4	Karlovarský	Karlovy Vary	27.2	28	68	50	194	147
554596	Křižovatka	270	CzechRep	17	Cheb	Cheb	4	Karlovarský	Karlovy Vary	17.9	21	49.2	39	176	137
554600	Lázně Kynžvart	1504	CzechRep	17	Cheb	Cheb	4	Karlovarský	Karlovy Vary	25.2	25	47.4	37	180	124
554618	Libá	735	CzechRep	17	Cheb	Cheb	4	Karlovarský	Karlovy Vary	14.7	18	55.5	38	182	135
554626	Lipová	693	CzechRep	17	Cheb	Cheb	4	Karlovarský	Karlovy Vary	11.1	15	47.6	33	175	131
554634	Luby	2326	CzechRep	17	Cheb	Cheb	4	Karlovarský	Karlovy Vary	26.9	29	42.5	42	169	141
554642	Mariánské Lázně	13585	CzechRep	17	Cheb	Cheb	4	Karlovarský	Karlovy Vary	35.4	33	57.6	45	169	116
554651	Milhostov	329	CzechRep	17	Cheb	Cheb	4	Karlovarský	Karlovy Vary	14	18	42	30	169	128
538906	Milíkov	256	CzechRep	17	Cheb	Cheb	4	Karlovarský	Karlovy Vary	19	20	36.4	27	164	126
554677	Mnichov	403	CzechRep	17	Cheb	Cheb	4	Karlovarský	Karlovy Vary	40.7	41	41.5	37	141	118
554693	Nebanice	361	CzechRep	17	Cheb	Cheb	4	Karlovarský	Karlovy Vary	11.4	13	36.7	25	164	123
554707	Nový Kostel	530	CzechRep	17	Cheb	Cheb	4	Karlovarský	Karlovy Vary	24.1	27	42	39	174	138
539554	Odrava	227	CzechRep	17	Cheb	Cheb	4	Karlovarský	Karlovy Vary	10	12	34.28	23	162	121
538922	Okrouhlá	259	CzechRep	17	Cheb	Cheb	4	Karlovarský	Karlovy Vary	13	15	43	28	170	127
539473	Ovesné Kladruby	119	CzechRep	17	Cheb	Cheb	4	Karlovarský	Karlovy Vary	42.4	42	47.4	47	175	119
554740	Plesná	2067	CzechRep	17	Cheb	Cheb	4	Karlovarský	Karlovy Vary	20.9	24	61.7	44	188	142
538817	Podhradí	188	CzechRep	17	Cheb	Cheb	4	Karlovarský	Karlovy Vary	28.6	32	69.5	53	196	150
538868	Pomezí nad Ohří	146	CzechRep	17	Cheb	Cheb	4	Karlovarský	Karlovy Vary	7.7	9	51.9	33	179	132
577979	Poustka	169	CzechRep	17	Cheb	Cheb	4	Karlovarský	Karlovy Vary	12.4	14	53.3	35	180	134
539538	Prameny	132	CzechRep	17	Cheb	Cheb	4	Karlovarský	Karlovy Vary	35.4	36	36.2	32	140	120
554812	Skalná	1899	CzechRep	17	Cheb	Cheb	4	Karlovarský	Karlovy Vary	14.1	17	54.9	37	181	136
539112	Stará Voda	462	CzechRep	17	Cheb	Cheb	4	Karlovarský	Karlovy Vary	23.4	21	45.6	32	175	120
555631	Teplá	3038	CzechRep	17	Cheb	Cheb	4	Karlovarský	Karlovy Vary	49.1	47	46	41	135	113
554855	Trstěnice	362	CzechRep	17	Cheb	Cheb	4	Karlovarský	Karlovy Vary	34.3	30	56.5	43	165	111
539023	Třebeň	416	CzechRep	17	Cheb	Cheb	4	Karlovarský	Karlovy Vary	9.3	13	50.1	35	176	132
554880	Tři Sekery	859	CzechRep	17	Cheb	Cheb	4	Karlovarský	Karlovy Vary	29.8	29	52.1	41	171	119
539619	Tuřany	133	CzechRep	17	Cheb	Cheb	4	Karlovarský	Karlovy Vary	15	18	34.6	26	161	125
539481	Valy	416	CzechRep	17	Cheb	Cheb	4	Karlovarský	Karlovy Vary	31.7	28	53.9	41	172	119
539279	Velká Hleďsebe	2177	CzechRep	17	Cheb	Cheb	4	Karlovarský	Karlovy Vary	29.6	25	51.8	38	170	116
578002	Velký Luh	145	CzechRep	17	Cheb	Cheb	4	Karlovarský	Karlovy Vary	17.5	20	58.3	41	185	139
539376	Vlkovice	117	CzechRep	17	Cheb	Cheb	4	Karlovarský	Karlovy Vary	38.5	38	47.3	47	168	116
539074	Vojtanov	202	CzechRep	17	Cheb	Cheb	4	Karlovarský	Karlovy Vary	12.8	15	53.6	37	180	134
539431	Zádub-Závišín	326	CzechRep	17	Cheb	Cheb	4	Karlovarský	Karlovy Vary	37.6	38	44.2	44	172	117
554979	Abertamy	1294	CzechRep	25	Karlovy Vary	Karlovy Vary	4	Karlovarský	Karlovy Vary	31.1	30	31.1	30	150	123
538001	Andělská Hora	279	CzechRep	25	Karlovy Vary	Karlovy Vary	4	Karlovarský	Karlovy Vary	10.9	11	10.9	11	117	94
554995	Bečov nad Teplou	994	CzechRep	25	Karlovy Vary	Karlovy Vary	4	Karlovarský	Karlovy Vary	24	26	24	26	128	106
555029	Bochov	2042	CzechRep	25	Karlovy Vary	Karlovy Vary	4	Karlovarský	Karlovy Vary	18.7	16	18.6	15	109	88
506486	Boží Dar	196	CzechRep	25	Karlovy Vary	Karlovy Vary	4	Karlovarský	Karlovy Vary	30.1	33	30.1	33	140	114
555045	Božičany	627	CzechRep	25	Karlovy Vary	Karlovy Vary	4	Karlovarský	Karlovy Vary	13.1	15	13.1	15	140	114
537870	Březová	555	CzechRep	25	Karlovy Vary	Karlovy Vary	4	Karlovarský	Karlovy Vary	21.9	16	21.9	16	149	116
538019	Černava	302	CzechRep	25	Karlovy Vary	Karlovy Vary	4	Karlovarský	Karlovy Vary	19.8	24	19.8	24	146	122
506621	Čichalov	160	CzechRep	25	Karlovy Vary	Karlovy Vary	4	Karlovarský	Karlovy Vary	29.5	24	29.5	24	101	84
537918	Dalovice	1867	CzechRep	25	Karlovy Vary	Karlovy Vary	4	Karlovarský	Karlovy Vary	4	6	4	6	127	102
538116	Děpoltovice	360	CzechRep	25	Karlovy Vary	Karlovy Vary	4	Karlovarský	Karlovy Vary	10.8	15	10.8	15	135	112
538159	Hájek	507	CzechRep	25	Karlovy Vary	Karlovy Vary	4	Karlovarský	Karlovy Vary	12	12	12	12	135	108
555169	Horní Blatná	517	CzechRep	25	Karlovy Vary	Karlovy Vary	4	Karlovarský	Karlovy Vary	24.2	31	24.2	31	152	126
551651	Hory	213	CzechRep	25	Karlovy Vary	Karlovy Vary	4	Karlovarský	Karlovy Vary	8.4	10	8.4	10	135	110
555177	Hradiště	578	CzechRep	25	Karlovy Vary	Karlovy Vary	4	Karlovarský	Karlovy Vary	17.9	17	17.9	17	115	93
555185	Hroznětín	1905	CzechRep	25	Karlovy Vary	Karlovy Vary	4	Karlovarský	Karlovy Vary	11.1	14	11.1	14	135	113
578011	Chodov	108	CzechRep	25	Karlovy Vary	Karlovy Vary	4	Karlovarský	Karlovy Vary	27.1	32	10.6	11	137	111
555207	Chyše	594	CzechRep	25	Karlovy Vary	Karlovy Vary	4	Karlovarský	Karlovy Vary	36.6	31	36.6	31	94.9	80
555215	Jáchymov	3027	CzechRep	25	Karlovy Vary	Karlovy Vary	4	Karlovarský	Karlovy Vary	19	16	19	16	142	114
537926	Jenišov	797	CzechRep	25	Karlovy Vary	Karlovy Vary	4	Karlovarský	Karlovy Vary	7	8	7	8	134	108
554961	Karlovy Vary	50882	CzechRep	25	Karlovy Vary	Karlovy Vary	4	Karlovarský	Karlovy Vary	0	0	0	0	127	103
555258	Kolová	696	CzechRep	25	Karlovy Vary	Karlovy Vary	4	Karlovarský	Karlovy Vary	8.6	12	8.6	12	124	101
555304	Krásné Údolí	424	CzechRep	25	Karlovy Vary	Karlovy Vary	4	Karlovarský	Karlovy Vary	29.6	30	29.6	30	126	106
578045	Krásný Les	296	CzechRep	25	Karlovy Vary	Karlovy Vary	4	Karlovarský	Karlovy Vary	20.4	19	20.4	19	133	108
555347	Kyselka	804	CzechRep	25	Karlovy Vary	Karlovy Vary	4	Karlovarský	Karlovy Vary	13.9	16	13.9	16	127	106
555363	Merklín	1105	CzechRep	25	Karlovy Vary	Karlovy Vary	4	Karlovarský	Karlovy Vary	13.9	20	13.9	20	138	117
537934	Mírová	308	CzechRep	25	Karlovy Vary	Karlovy Vary	4	Karlovarský	Karlovy Vary	9.2	10	9.2	10	136	110
555380	Nejdek	8395	CzechRep	25	Karlovy Vary	Karlovy Vary	4	Karlovarský	Karlovy Vary	18.1	22	18.1	22	145	121
555398	Nová Role	4069	CzechRep	25	Karlovy Vary	Karlovy Vary	4	Karlovarský	Karlovy Vary	12.7	13	12.7	13	139	114
506494	Nové Hamry	338	CzechRep	25	Karlovy Vary	Karlovy Vary	4	Karlovarský	Karlovy Vary	22.6	27	22.6	27	149	127
555428	Ostrov	17291	CzechRep	25	Karlovy Vary	Karlovy Vary	4	Karlovarský	Karlovy Vary	14.3	13	14.3	13	135	108
537969	Otovice	687	CzechRep	25	Karlovy Vary	Karlovy Vary	4	Karlovarský	Karlovy Vary	4	6	4	6	128	104
555444	Otročín	517	CzechRep	25	Karlovy Vary	Karlovy Vary	4	Karlovarský	Karlovy Vary	35.5	37	35.5	37	132	111
555452	Pernink	770	CzechRep	25	Karlovy Vary	Karlovy Vary	4	Karlovarský	Karlovy Vary	21.2	27	21.2	27	145	124
556947	Pila	488	CzechRep	25	Karlovy Vary	Karlovy Vary	4	Karlovarský	Karlovy Vary	11.4	16	11.4	16	123	101
555479	Potůčky	470	CzechRep	25	Karlovy Vary	Karlovy Vary	4	Karlovarský	Karlovy Vary	30.5	38	30.5	38	156	129
555525	Pšov	576	CzechRep	25	Karlovy Vary	Karlovy Vary	4	Karlovarský	Karlovy Vary	37.1	35	37.1	35	105	92
555533	Sadov	1185	CzechRep	25	Karlovy Vary	Karlovy Vary	4	Karlovarský	Karlovy Vary	6	9	6	9	132	106
538027	Smolné Pece	130	CzechRep	25	Karlovy Vary	Karlovy Vary	4	Karlovarský	Karlovy Vary	15	17	15	17	141	117
555550	Stanovice	596	CzechRep	25	Karlovy Vary	Karlovy Vary	4	Karlovarský	Karlovy Vary	12.9	17	12.9	17	126	103
555584	Stráž nad Ohří	602	CzechRep	25	Karlovy Vary	Karlovy Vary	4	Karlovarský	Karlovy Vary	23	19	23	19	127	100
555592	Stružná	524	CzechRep	25	Karlovy Vary	Karlovy Vary	4	Karlovarský	Karlovy Vary	15	14	15	14	113	92
555614	Šemnice	567	CzechRep	25	Karlovy Vary	Karlovy Vary	4	Karlovarský	Karlovy Vary	9.9	14	9.9	14	123	101
555622	Štědrá	554	CzechRep	25	Karlovy Vary	Karlovy Vary	4	Karlovarský	Karlovy Vary	39.4	37	39.4	37	112	98
537845	Teplička	98	CzechRep	25	Karlovy Vary	Karlovy Vary	4	Karlovarský	Karlovy Vary	15.8	18	15.8	18	128	107
555657	Toužim	3855	CzechRep	25	Karlovy Vary	Karlovy Vary	4	Karlovarský	Karlovy Vary	32	30	32	30	121	99
555681	Útvina	595	CzechRep	25	Karlovy Vary	Karlovy Vary	4	Karlovarský	Karlovy Vary	34.8	31	34.8	31	125	103
555690	Valeč	370	CzechRep	25	Karlovy Vary	Karlovy Vary	4	Karlovarský	Karlovy Vary	38.1	32	38.1	32	97.7	83
555703	Velichov	555	CzechRep	25	Karlovy Vary	Karlovy Vary	4	Karlovarský	Karlovy Vary	15.1	17	15.1	17	131	111
555711	Verušičky	395	CzechRep	25	Karlovy Vary	Karlovy Vary	4	Karlovarský	Karlovy Vary	29.1	22	29.1	22	99.2	81
555738	Vojkovice	651	CzechRep	25	Karlovy Vary	Karlovy Vary	4	Karlovarský	Karlovy Vary	17.7	20	17.7	20	135	111
566675	Vrbice	190	CzechRep	25	Karlovy Vary	Karlovy Vary	4	Karlovarský	Karlovy Vary	34.3	27	34.3	27	96.4	81
578029	Vysoká Pec	338	CzechRep	25	Karlovy Vary	Karlovy Vary	4	Karlovarský	Karlovy Vary	22.2	28	22.2	28	150	133
555762	Žlutice	2573	CzechRep	25	Karlovy Vary	Karlovy Vary	4	Karlovarský	Karlovy Vary	30.5	27	30.5	27	109	90
560294	Březová	2722	CzechRep	61	Sokolov	Sokolov	4	Karlovarský	Karlovy Vary	7.4	9	21.9	17	149	116
560308	Bublava	386	CzechRep	61	Sokolov	Sokolov	4	Karlovarský	Karlovy Vary	30.5	38	46.6	47	167	146
560316	Bukovany	1634	CzechRep	61	Sokolov	Sokolov	4	Karlovarský	Karlovy Vary	8.9	12	26.9	23	154	122
560324	Citice	895	CzechRep	61	Sokolov	Sokolov	4	Karlovarský	Karlovy Vary	5.9	11	23.9	22	151	121
560332	Dasnice	351	CzechRep	61	Sokolov	Sokolov	4	Karlovarský	Karlovy Vary	12.2	17	30.2	27	157	126
560341	Dolní Nivy	304	CzechRep	61	Sokolov	Sokolov	4	Karlovarský	Karlovy Vary	14	14	19.9	22	147	122
538591	Dolní Rychnov	1407	CzechRep	61	Sokolov	Sokolov	4	Karlovarský	Karlovy Vary	2.3	6	20.4	17	147	116
560359	Habartov	5185	CzechRep	61	Sokolov	Sokolov	4	Karlovarský	Karlovy Vary	11.4	15	27.5	26	154	125
560367	Horní Slavkov	5626	CzechRep	61	Sokolov	Sokolov	4	Karlovarský	Karlovy Vary	15.6	19	21	23	137	114
560375	Chlum Svaté Maří	286	CzechRep	61	Sokolov	Sokolov	4	Karlovarský	Karlovy Vary	12.5	17	30.6	27	157	126
560383	Chodov	14251	CzechRep	61	Sokolov	Sokolov	4	Karlovarský	Karlovy Vary	11.6	12	10.4	11	137	111
560413	Jindřichovice	500	CzechRep	61	Sokolov	Sokolov	4	Karlovarský	Karlovy Vary	20.5	21	25.7	28	153	128
511587	Josefov	349	CzechRep	61	Sokolov	Sokolov	4	Karlovarský	Karlovy Vary	9.4	13	25.5	23	152	122
560421	Kaceřov	448	CzechRep	61	Sokolov	Sokolov	4	Karlovarský	Karlovy Vary	14.4	18	37.9	30	165	128
560456	Krajková	891	CzechRep	61	Sokolov	Sokolov	4	Karlovarský	Karlovy Vary	12.7	15	28.8	26	156	125
560464	Královské Poříčí	851	CzechRep	61	Sokolov	Sokolov	4	Karlovarský	Karlovy Vary	4.1	7	16.4	14	143	113
560472	Kraslice	6925	CzechRep	61	Sokolov	Sokolov	4	Karlovarský	Karlovy Vary	24.2	29	36.5	39	163	138
538337	Krásno	737	CzechRep	61	Sokolov	Sokolov	4	Karlovarský	Karlovy Vary	17.6	20	25.1	26	133	111
560499	Kynšperk nad Ohří	4997	CzechRep	61	Sokolov	Sokolov	4	Karlovarský	Karlovy Vary	18.7	16	32.8	24	160	123
560502	Libavské Údolí	604	CzechRep	61	Sokolov	Sokolov	4	Karlovarský	Karlovy Vary	11.9	16	32.1	26	159	125
560537	Loket	3095	CzechRep	61	Sokolov	Sokolov	4	Karlovarský	Karlovy Vary	7.8	10	14.1	14	141	113
560545	Lomnice	1207	CzechRep	61	Sokolov	Sokolov	4	Karlovarský	Karlovy Vary	6.4	10	22.6	19	149	118
560561	Nová Ves	242	CzechRep	61	Sokolov	Sokolov	4	Karlovarský	Karlovy Vary	18.4	23	29.3	31	134	112
560570	Nové Sedlo	2633	CzechRep	61	Sokolov	Sokolov	4	Karlovarský	Karlovy Vary	8.6	9	12.5	11	139	110
560588	Oloví	1859	CzechRep	61	Sokolov	Sokolov	4	Karlovarský	Karlovy Vary	13.9	17	30.1	27	157	126
560596	Přebuz	74	CzechRep	61	Sokolov	Sokolov	4	Karlovarský	Karlovy Vary	31.2	34	28.1	34	155	133
560600	Rotava	3384	CzechRep	61	Sokolov	Sokolov	4	Karlovarský	Karlovy Vary	21.8	25	31	33	158	132
560618	Rovná	485	CzechRep	61	Sokolov	Sokolov	4	Karlovarský	Karlovy Vary	12.4	17	28.5	25	144	122
560286	Sokolov	24172	CzechRep	61	Sokolov	Sokolov	4	Karlovarský	Karlovy Vary	0	0	18.2	15	145	114
560642	Staré Sedlo	805	CzechRep	61	Sokolov	Sokolov	4	Karlovarský	Karlovy Vary	4.6	6	19.5	15	146	114
560651	Stříbrná	428	CzechRep	61	Sokolov	Sokolov	4	Karlovarský	Karlovy Vary	28.3	34	40.6	44	167	143
538434	Svatava	1691	CzechRep	61	Sokolov	Sokolov	4	Karlovarský	Karlovy Vary	4.7	8	20.9	18	148	116
538396	Šabina	317	CzechRep	61	Sokolov	Sokolov	4	Karlovarský	Karlovy Vary	9.1	12	26.4	20	153	119
560677	Šindelová	288	CzechRep	61	Sokolov	Sokolov	4	Karlovarský	Karlovy Vary	25.8	27	26.9	31	154	130
538663	Tatrovice	166	CzechRep	61	Sokolov	Sokolov	4	Karlovarský	Karlovy Vary	18.6	22	17.3	20	144	119
579360	Těšovice	175	CzechRep	61	Sokolov	Sokolov	4	Karlovarský	Karlovy Vary	1.9	4	18	15	145	113
560685	Vintířov	1130	CzechRep	61	Sokolov	Sokolov	4	Karlovarský	Karlovy Vary	12.5	14	16.3	16	143	114
560707	Vřesová	409	CzechRep	61	Sokolov	Sokolov	4	Karlovarský	Karlovy Vary	16.4	18	15.2	18	142	117
569828	Babice	203	CzechRep	16	Hradec Králové	Hradec Králové	5	Královéhradecký	Hradec Králové	19.9	27	19.9	27	96.4	70
569836	Barchov	288	CzechRep	16	Hradec Králové	Hradec Králové	5	Královéhradecký	Hradec Králové	21.4	29	21.4	29	97.5	71
569852	Běleč nad Orlicí	280	CzechRep	16	Hradec Králové	Hradec Králové	5	Královéhradecký	Hradec Králové	10.2	15	10.2	15	122	88
569861	Benátky	110	CzechRep	16	Hradec Králové	Hradec Králové	5	Královéhradecký	Hradec Králové	16.1	20	16.1	20	123	91
569879	Blešno	354	CzechRep	16	Hradec Králové	Hradec Králové	5	Královéhradecký	Hradec Králové	8.4	13	8.4	13	121	88
569887	Boharyně	534	CzechRep	16	Hradec Králové	Hradec Králové	5	Královéhradecký	Hradec Králové	15.8	23	15.8	23	101	71
569917	Černilov	2420	CzechRep	16	Hradec Králové	Hradec Králové	5	Královéhradecký	Hradec Králové	10.5	16	10.5	16	124	92
569925	Černožice	1158	CzechRep	16	Hradec Králové	Hradec Králové	5	Královéhradecký	Hradec Králové	15.8	21	15.8	21	123	92
569933	Čistěves	160	CzechRep	16	Hradec Králové	Hradec Králové	5	Královéhradecký	Hradec Králové	12.4	16	12.4	16	119	87
569941	Divec	218	CzechRep	16	Hradec Králové	Hradec Králové	5	Královéhradecký	Hradec Králové	9.1	15	9.1	15	122	91
569968	Dobřenice	575	CzechRep	16	Hradec Králové	Hradec Králové	5	Královéhradecký	Hradec Králové	18.2	21	18.2	21	94	63
569976	Dohalice	461	CzechRep	16	Hradec Králové	Hradec Králové	5	Královéhradecký	Hradec Králové	14.3	18	14.3	18	115	86
569984	Dolní Přím	621	CzechRep	16	Hradec Králové	Hradec Králové	5	Královéhradecký	Hradec Králové	11	16	11	16	113	79
569992	Habřina	288	CzechRep	16	Hradec Králové	Hradec Králové	5	Královéhradecký	Hradec Králové	15.7	21	15.7	21	123	92
570001	Hlušice	760	CzechRep	16	Hradec Králové	Hradec Králové	5	Královéhradecký	Hradec Králové	34.9	42	34.9	42	86.6	70
570010	Hněvčeves	168	CzechRep	16	Hradec Králové	Hradec Králové	5	Královéhradecký	Hradec Králové	16.6	19	16.6	19	117	89
570028	Holohlavy	934	CzechRep	16	Hradec Králové	Hradec Králové	5	Královéhradecký	Hradec Králové	14.3	19	14.3	19	121	91
570044	Hořiněves	700	CzechRep	16	Hradec Králové	Hradec Králové	5	Královéhradecký	Hradec Králové	16.4	20	16.4	20	123	92
569810	Hradec Králové	93801	CzechRep	16	Hradec Králové	Hradec Králové	5	Královéhradecký	Hradec Králové	0	0	0	0	113	77
570052	Hrádek	201	CzechRep	16	Hradec Králové	Hradec Králové	5	Královéhradecký	Hradec Králové	12.8	19	12.8	19	106	77
570087	Humburky	358	CzechRep	16	Hradec Králové	Hradec Králové	5	Královéhradecký	Hradec Králové	28.1	33	28.1	33	101	74
573621	Hvozdnice	202	CzechRep	16	Hradec Králové	Hradec Králové	5	Královéhradecký	Hradec Králové	9.5	16	9.5	16	103	74
570109	Chlumec nad Cidlinou	5365	CzechRep	16	Hradec Králové	Hradec Králové	5	Královéhradecký	Hradec Králové	28.8	30	28.8	30	83.1	61
570125	Chudeřice	228	CzechRep	16	Hradec Králové	Hradec Králové	5	Královéhradecký	Hradec Králové	23.3	25	23.3	25	89.3	63
570133	Jeníkovice	436	CzechRep	16	Hradec Králové	Hradec Králové	5	Královéhradecký	Hradec Králové	16.1	23	16.1	23	129	99
576352	Jílovice	314	CzechRep	16	Hradec Králové	Hradec Králové	5	Královéhradecký	Hradec Králové	16.6	23	16.6	23	130	99
570150	Káranice	199	CzechRep	16	Hradec Králové	Hradec Králové	5	Královéhradecký	Hradec Králové	22.8	25	22.8	25	90.2	65
570168	Klamoš	392	CzechRep	16	Hradec Králové	Hradec Králové	5	Královéhradecký	Hradec Králové	31.5	28	31.5	28	87.5	62
573710	Kobylice	247	CzechRep	16	Hradec Králové	Hradec Králové	5	Královéhradecký	Hradec Králové	20.7	28	20.7	28	100	78
570176	Kosice	332	CzechRep	16	Hradec Králové	Hradec Králové	5	Královéhradecký	Hradec Králové	24.6	29	24.6	29	92.8	68
570184	Kosičky	354	CzechRep	16	Hradec Králové	Hradec Králové	5	Královéhradecký	Hradec Králové	24.4	27	24.4	27	93.8	67
570192	Králíky	394	CzechRep	16	Hradec Králové	Hradec Králové	5	Královéhradecký	Hradec Králové	24.8	32	24.8	32	97.4	76
570206	Kratonohy	608	CzechRep	16	Hradec Králové	Hradec Králové	5	Královéhradecký	Hradec Králové	18	21	18	21	95.4	68
570214	Kunčice	299	CzechRep	16	Hradec Králové	Hradec Králové	5	Královéhradecký	Hradec Králové	16.8	25	16.8	25	102	73
576433	Ledce	385	CzechRep	16	Hradec Králové	Hradec Králové	5	Královéhradecký	Hradec Králové	18.4	25	18.4	25	131	101
570222	Lejšovka	197	CzechRep	16	Hradec Králové	Hradec Králové	5	Královéhradecký	Hradec Králové	16.1	21	16.1	21	127	98
570231	Lhota pod Libčany	911	CzechRep	16	Hradec Králové	Hradec Králové	5	Královéhradecký	Hradec Králové	11.8	17	11.8	17	101	71
570249	Libčany	872	CzechRep	16	Hradec Králové	Hradec Králové	5	Královéhradecký	Hradec Králové	10.8	18	10.8	18	102	72
570257	Libníkovice	149	CzechRep	16	Hradec Králové	Hradec Králové	5	Královéhradecký	Hradec Králové	14.8	21	14.8	21	128	98
570265	Librantice	501	CzechRep	16	Hradec Králové	Hradec Králové	5	Královéhradecký	Hradec Králové	11.5	17	11.5	17	125	94
570273	Libřice	300	CzechRep	16	Hradec Králové	Hradec Králové	5	Královéhradecký	Hradec Králové	14.9	20	14.9	20	128	98
570290	Lišice	162	CzechRep	16	Hradec Králové	Hradec Králové	5	Královéhradecký	Hradec Králové	34	36	34	36	86.1	63
570303	Lodín	358	CzechRep	16	Hradec Králové	Hradec Králové	5	Královéhradecký	Hradec Králové	20.3	24	20.3	24	109	79
570311	Lochenice	588	CzechRep	16	Hradec Králové	Hradec Králové	5	Královéhradecký	Hradec Králové	8.9	14	8.9	14	116	87
570320	Lovčice	670	CzechRep	16	Hradec Králové	Hradec Králové	5	Královéhradecký	Hradec Králové	34.4	35	34.4	35	76.9	59
570354	Lužany	134	CzechRep	16	Hradec Králové	Hradec Králové	5	Královéhradecký	Hradec Králové	21.2	26	21.2	25	104	85
570362	Lužec nad Cidlinou	513	CzechRep	16	Hradec Králové	Hradec Králové	5	Královéhradecký	Hradec Králové	35.1	41	35.1	41	91	69
573779	Máslojedy	220	CzechRep	16	Hradec Králové	Hradec Králové	5	Královéhradecký	Hradec Králové	13.7	17	13.7	17	121	89
570397	Měník	607	CzechRep	16	Hradec Králové	Hradec Králové	5	Královéhradecký	Hradec Králové	24.6	34	24.6	34	98.5	73
570401	Mlékosrby	246	CzechRep	16	Hradec Králové	Hradec Králové	5	Královéhradecký	Hradec Králové	29.7	31	29.7	31	92.1	69
570419	Mokrovousy	322	CzechRep	16	Hradec Králové	Hradec Králové	5	Královéhradecký	Hradec Králové	15.9	20	15.9	20	114	85
570427	Myštěves	189	CzechRep	16	Hradec Králové	Hradec Králové	5	Královéhradecký	Hradec Králové	26.2	30	26.2	30	102	81
570435	Mžany	436	CzechRep	16	Hradec Králové	Hradec Králové	5	Královéhradecký	Hradec Králové	16	20	16	20	113	85
570443	Neděliště	367	CzechRep	16	Hradec Králové	Hradec Králové	5	Královéhradecký	Hradec Králové	10.6	16	10.6	16	117	88
570451	Nechanice	2278	CzechRep	16	Hradec Králové	Hradec Králové	5	Královéhradecký	Hradec Králové	17	22	17	22	104	74
570478	Nepolisy	935	CzechRep	16	Hradec Králové	Hradec Králové	5	Královéhradecký	Hradec Králové	33.3	35	33.3	35	87.3	76
570494	Nové Město	418	CzechRep	16	Hradec Králové	Hradec Králové	5	Královéhradecký	Hradec Králové	26.1	27	26.1	27	87	63
570508	Nový Bydžov	7162	CzechRep	16	Hradec Králové	Hradec Králové	5	Královéhradecký	Hradec Králové	27.6	32	27.6	32	93.2	72
548065	Obědovice	254	CzechRep	16	Hradec Králové	Hradec Králové	5	Královéhradecký	Hradec Králové	19.7	23	19.7	23	94	68
570516	Ohnišťany	300	CzechRep	16	Hradec Králové	Hradec Králové	5	Královéhradecký	Hradec Králové	32.5	35	32.5	35	105	86
570524	Olešnice	316	CzechRep	16	Hradec Králové	Hradec Králové	5	Královéhradecký	Hradec Králové	30.7	33	30.7	33	79.4	58
570532	Osice	479	CzechRep	16	Hradec Králové	Hradec Králové	5	Královéhradecký	Hradec Králové	15.6	21	15.6	21	98.2	72
570541	Osičky	142	CzechRep	16	Hradec Králové	Hradec Králové	5	Královéhradecký	Hradec Králové	15.7	22	15.7	22	97.2	72
570567	Petrovice	258	CzechRep	16	Hradec Králové	Hradec Králové	5	Královéhradecký	Hradec Králové	23	27	23	27	105	85
570575	Písek	233	CzechRep	16	Hradec Králové	Hradec Králové	5	Královéhradecký	Hradec Králové	25.6	28	25.6	28	88	64
570648	Prasek	597	CzechRep	16	Hradec Králové	Hradec Králové	5	Královéhradecký	Hradec Králové	24.4	30	24.4	30	97.5	78
570656	Praskačka	1007	CzechRep	16	Hradec Králové	Hradec Králové	5	Královéhradecký	Hradec Králové	8.9	15	8.9	15	105	76
570672	Předměřice nad Labem	1874	CzechRep	16	Hradec Králové	Hradec Králové	5	Královéhradecký	Hradec Králové	6.7	12	6.7	12	115	86
570681	Převýšov	340	CzechRep	16	Hradec Králové	Hradec Králové	5	Královéhradecký	Hradec Králové	37	30	37	30	80.9	59
530671	Pšánky	52	CzechRep	16	Hradec Králové	Hradec Králové	5	Královéhradecký	Hradec Králové	21.3	25	21.3	25	113	83
573531	Puchlovice	125	CzechRep	16	Hradec Králové	Hradec Králové	5	Královéhradecký	Hradec Králové	17.9	22	17.9	22	99.3	72
570702	Račice nad Trotinou	158	CzechRep	16	Hradec Králové	Hradec Králové	5	Královéhradecký	Hradec Králové	16.1	22	16.1	22	123	95
570711	Radíkovice	181	CzechRep	16	Hradec Králové	Hradec Králové	5	Královéhradecký	Hradec Králové	11.1	17	11.1	17	104	75
570729	Radostov	131	CzechRep	16	Hradec Králové	Hradec Králové	5	Královéhradecký	Hradec Králové	13.4	20	13.4	20	104	76
570745	Roudnice	615	CzechRep	16	Hradec Králové	Hradec Králové	5	Královéhradecký	Hradec Králové	15	19	15	19	98.1	69
573191	Sadová	323	CzechRep	16	Hradec Králové	Hradec Králové	5	Královéhradecký	Hradec Králové	14.1	16	14.1	16	115	87
570796	Sendražice	408	CzechRep	16	Hradec Králové	Hradec Králové	5	Královéhradecký	Hradec Králové	13.3	16	13.3	16	120	84
570800	Skalice	564	CzechRep	16	Hradec Králové	Hradec Králové	5	Královéhradecký	Hradec Králové	11.3	15	11.3	15	124	86
570834	Skřivany	1029	CzechRep	16	Hradec Králové	Hradec Králové	5	Královéhradecký	Hradec Králové	29.9	33	29.9	33	96.3	71
570851	Sloupno	515	CzechRep	16	Hradec Králové	Hradec Králové	5	Královéhradecký	Hradec Králové	30	36	30	36	95.6	73
570869	Smidary	1551	CzechRep	16	Hradec Králové	Hradec Králové	5	Královéhradecký	Hradec Králové	32.9	38	32.9	38	99.4	75
570877	Smiřice	2946	CzechRep	16	Hradec Králové	Hradec Králové	5	Královéhradecký	Hradec Králové	14.8	18	14.8	18	121	87
570885	Smržov	482	CzechRep	16	Hradec Králové	Hradec Králové	5	Královéhradecký	Hradec Králové	16.4	19	16.4	19	130	91
570907	Sovětice	225	CzechRep	16	Hradec Králové	Hradec Králové	5	Královéhradecký	Hradec Králové	15.6	16	15.6	16	116	84
570915	Stará Voda	135	CzechRep	16	Hradec Králové	Hradec Králové	5	Královéhradecký	Hradec Králové	23.8	23	23.8	23	89.5	61
573132	Starý Bydžov	392	CzechRep	16	Hradec Králové	Hradec Králové	5	Královéhradecký	Hradec Králové	31.1	35	31.1	35	88.4	69
570931	Stěžery	1778	CzechRep	16	Hradec Králové	Hradec Králové	5	Královéhradecký	Hradec Králové	6.8	10	6.8	10	108	72
570958	Stračov	317	CzechRep	16	Hradec Králové	Hradec Králové	5	Královéhradecký	Hradec Králové	19.1	20	19.1	20	113	79
570966	Střezetice	375	CzechRep	16	Hradec Králové	Hradec Králové	5	Královéhradecký	Hradec Králové	11.9	14	11.9	14	115	80
548154	Světí	302	CzechRep	16	Hradec Králové	Hradec Králové	5	Královéhradecký	Hradec Králové	8.1	13	8.1	13	115	82
571008	Syrovátka	399	CzechRep	16	Hradec Králové	Hradec Králové	5	Královéhradecký	Hradec Králové	15.5	17	15.5	17	95.8	64
571016	Šaplava	120	CzechRep	16	Hradec Králové	Hradec Králové	5	Královéhradecký	Hradec Králové	29.3	29	29.3	29	104	79
571024	Těchlovice	359	CzechRep	16	Hradec Králové	Hradec Králové	5	Královéhradecký	Hradec Králové	9.8	13	9.8	13	105	72
571041	Třebechovice pod Orebem	5756	CzechRep	16	Hradec Králové	Hradec Králové	5	Královéhradecký	Hradec Králové	14.6	18	14.6	18	127	90
571059	Třesovice	248	CzechRep	16	Hradec Králové	Hradec Králové	5	Královéhradecký	Hradec Králové	14.3	16	14.3	16	110	78
513717	Urbanice	353	CzechRep	16	Hradec Králové	Hradec Králové	5	Královéhradecký	Hradec Králové	9.3	13	9.3	13	103	70
571083	Vinary	457	CzechRep	16	Hradec Králové	Hradec Králové	5	Královéhradecký	Hradec Králové	35.6	41	35.6	41	91.4	72
548057	Vrchovnice	68	CzechRep	16	Hradec Králové	Hradec Králové	5	Královéhradecký	Hradec Králové	17	19	17	19	124	88
571091	Všestary	1642	CzechRep	16	Hradec Králové	Hradec Králové	5	Královéhradecký	Hradec Králové	7.8	12	7.8	12	115	81
571105	Výrava	367	CzechRep	16	Hradec Králové	Hradec Králové	5	Královéhradecký	Hradec Králové	14.9	20	14.9	20	128	93
571113	Vysoká nad Labem	1255	CzechRep	16	Hradec Králové	Hradec Králové	5	Královéhradecký	Hradec Králové	7.9	11	7.9	11	109	73
548677	Vysoký Újezd	74	CzechRep	16	Hradec Králové	Hradec Králové	5	Královéhradecký	Hradec Králové	18.2	24	18.2	24	131	97
571130	Zachrašťany	193	CzechRep	16	Hradec Králové	Hradec Králové	5	Královéhradecký	Hradec Králové	31.4	36	31.4	36	89.7	65
573744	Zdechovice	164	CzechRep	16	Hradec Králové	Hradec Králové	5	Královéhradecký	Hradec Králové	24.1	31	24.1	30	92.2	70
553701	Bačalky	154	CzechRep	22	Jičín	Jičín	5	Královéhradecký	Hradec Králové	22.3	29	66.6	66	79.2	65
572667	Bašnice	186	CzechRep	22	Jičín	Jičín	5	Královéhradecký	Hradec Králové	26.9	25	23.5	23	108	80
572675	Běchary	226	CzechRep	22	Jičín	Jičín	5	Královéhradecký	Hradec Králové	18.2	20	49.2	53	86.5	64
548901	Bílsko u Hořic	113	CzechRep	22	Jičín	Jičín	5	Královéhradecký	Hradec Králové	20.5	21	25.9	26	122	86
572705	Boháňka	226	CzechRep	22	Jičín	Jičín	5	Královéhradecký	Hradec Králové	30.3	32	24	26	131	90
548979	Borek	101	CzechRep	22	Jičín	Jičín	5	Královéhradecký	Hradec Králové	25.4	26	35.5	36	121	96
549100	Brada-Rybníček	124	CzechRep	22	Jičín	Jičín	5	Královéhradecký	Hradec Králové	5	7	53.4	49	95.7	74
549070	Březina	74	CzechRep	22	Jičín	Jičín	5	Královéhradecký	Hradec Králové	4.1	6	50.8	47	93.1	73
548855	Bříšťany	240	CzechRep	22	Jičín	Jičín	5	Královéhradecký	Hradec Králové	28.1	28	22.6	24	115	80
548952	Budčeves	161	CzechRep	22	Jičín	Jičín	5	Královéhradecký	Hradec Králové	18.8	20	79.9	51	81.2	59
573353	Bukvice	137	CzechRep	22	Jičín	Jičín	5	Královéhradecký	Hradec Králové	8.3	12	52.6	50	93.6	74
549282	Butoves	244	CzechRep	22	Jičín	Jičín	5	Královéhradecký	Hradec Králové	8.8	13	40.1	38	99	77
572772	Bystřice	325	CzechRep	22	Jičín	Jičín	5	Královéhradecký	Hradec Králové	12.9	17	57.2	55	92.5	71
572781	Cerekvice nad Bystřicí	806	CzechRep	22	Jičín	Jičín	5	Královéhradecký	Hradec Králové	31.7	33	18.7	20	126	84
548995	Červená Třemešná	160	CzechRep	22	Jičín	Jičín	5	Královéhradecký	Hradec Králové	24.6	25	28.9	30	125	90
572811	Češov	205	CzechRep	22	Jičín	Jičín	5	Královéhradecký	Hradec Králové	13.3	16	48.8	50	92.6	74
572829	Dětenice	717	CzechRep	22	Jičín	Jičín	5	Královéhradecký	Hradec Králové	20.6	25	64.9	63	80.9	66
549118	Dílce	50	CzechRep	22	Jičín	Jičín	5	Královéhradecký	Hradec Králové	5.6	9	54.1	51	96.4	76
572837	Dobrá Voda u Hořic	571	CzechRep	22	Jičín	Jičín	5	Královéhradecký	Hradec Králové	23.4	25	24.9	26	110	84
549088	Dolní Lochov	46	CzechRep	22	Jičín	Jičín	5	Královéhradecký	Hradec Králové	7.2	8	54	48	88.7	68
573337	Dřevěnice	227	CzechRep	22	Jičín	Jičín	5	Královéhradecký	Hradec Králové	9.3	11	44.1	43	104	80
572900	Holín	601	CzechRep	22	Jičín	Jičín	5	Královéhradecký	Hradec Králové	4	7	50.9	47	92	70
572918	Holovousy	514	CzechRep	22	Jičín	Jičín	5	Královéhradecký	Hradec Králové	19	19	28	28	124	89
572926	Hořice	8885	CzechRep	22	Jičín	Jičín	5	Královéhradecký	Hradec Králové	23.1	22	24.8	25	121	85
549355	Cholenice	224	CzechRep	22	Jičín	Jičín	5	Královéhradecký	Hradec Králové	17.8	19	52	51	93.4	74
572969	Chomutice	645	CzechRep	22	Jičín	Jičín	5	Královéhradecký	Hradec Králové	17.1	17	34.2	36	109	84
549037	Choteč	215	CzechRep	22	Jičín	Jičín	5	Královéhradecký	Hradec Králové	12	12	41.8	41	107	82
549223	Chyjice	158	CzechRep	22	Jičín	Jičín	5	Královéhradecký	Hradec Králové	11.9	15	56.2	53	91.8	72
572993	Jeřice	405	CzechRep	22	Jičín	Jičín	5	Královéhradecký	Hradec Králové	27.6	27	22.3	25	121	88
572659	Jičín	16766	CzechRep	22	Jičín	Jičín	5	Královéhradecký	Hradec Králové	0	0	46.1	44	94.8	74
573001	Jičíněves	590	CzechRep	22	Jičín	Jičín	5	Královéhradecký	Hradec Králové	8.5	10	52.8	48	91.3	68
549151	Jinolice	177	CzechRep	22	Jičín	Jičín	5	Královéhradecký	Hradec Králové	6.2	8	54.7	50	97	76
549312	Kacákova Lhota	158	CzechRep	22	Jičín	Jičín	5	Královéhradecký	Hradec Králové	5.7	10	43.4	42	101	81
549169	Kbelnice	186	CzechRep	22	Jičín	Jičín	5	Královéhradecký	Hradec Králové	3.5	7	51.9	48	94.2	74
573043	Kněžnice	257	CzechRep	22	Jičín	Jičín	5	Královéhradecký	Hradec Králové	7.8	9	56.3	51	98.6	76
573051	Konecchlumí	377	CzechRep	22	Jičín	Jičín	5	Královéhradecký	Hradec Králové	10.8	10	35.5	34	106	81
573060	Kopidlno	2172	CzechRep	22	Jičín	Jičín	5	Královéhradecký	Hradec Králové	15.5	16	82.9	53	84.2	61
548928	Kostelec	37	CzechRep	22	Jičín	Jičín	5	Královéhradecký	Hradec Králové	8.3	11	52.6	49	92.6	71
548944	Kovač	133	CzechRep	22	Jičín	Jičín	5	Královéhradecký	Hradec Králové	11.9	12	36.4	35	103	81
572136	Kozojedy	190	CzechRep	22	Jičín	Jičín	5	Královéhradecký	Hradec Králové	16.4	19	44.7	46	91.6	73
572047	Kyje	62	CzechRep	22	Jičín	Jičín	5	Královéhradecký	Hradec Králové	9.1	12	51.4	51	102	82
573094	Lázně Bělohrad	3732	CzechRep	22	Jičín	Jičín	5	Královéhradecký	Hradec Králové	17	17	36.6	36	112	87
573108	Libáň	1699	CzechRep	22	Jičín	Jičín	5	Královéhradecký	Hradec Králové	17	22	61.3	59	91.7	72
573116	Libošovice	481	CzechRep	22	Jičín	Jičín	5	Královéhradecký	Hradec Králové	17.7	20	64.6	60	83.1	67
573124	Libuň	774	CzechRep	22	Jičín	Jičín	5	Královéhradecký	Hradec Králové	9.7	12	58.1	54	91.8	77
573086	Lískovice	212	CzechRep	22	Jičín	Jičín	5	Královéhradecký	Hradec Králové	23.3	25	28.1	28	108	81
573141	Lukavec u Hořic	277	CzechRep	22	Jičín	Jičín	5	Královéhradecký	Hradec Králové	22.3	23	29	31	125	91
573159	Lužany	572	CzechRep	22	Jičín	Jičín	5	Královéhradecký	Hradec Králové	8.5	9	39.8	38	104	80
573167	Markvartice	456	CzechRep	22	Jičín	Jičín	5	Královéhradecký	Hradec Králové	14.4	16	61.3	56	86.6	67
573175	Miletín	901	CzechRep	22	Jičín	Jičín	5	Královéhradecký	Hradec Králové	25.3	26	31.2	32	127	92
548863	Milovice u Hořic	321	CzechRep	22	Jičín	Jičín	5	Královéhradecký	Hradec Králové	26.3	25	20.8	21	117	81
573205	Mladějov	509	CzechRep	22	Jičín	Jičín	5	Královéhradecký	Hradec Králové	12.4	15	59.3	55	86	69
573213	Mlázovice	580	CzechRep	22	Jičín	Jičín	5	Královéhradecký	Hradec Králové	14.2	15	38.1	39	110	85
573230	Nemyčeves	334	CzechRep	22	Jičín	Jičín	5	Královéhradecký	Hradec Králové	7.7	11	45	45	94.2	73
549207	Nevratice	156	CzechRep	22	Jičín	Jičín	5	Královéhradecký	Hradec Králové	18.5	19	35.8	38	107	82
573248	Nová Paka	9384	CzechRep	22	Jičín	Jičín	5	Královéhradecký	Hradec Králové	15	15	50.3	47	110	85
549185	Ohařice	64	CzechRep	22	Jičín	Jičín	5	Královéhradecký	Hradec Králové	8.3	9	55.2	48	86.6	66
548910	Ohaveč	76	CzechRep	22	Jičín	Jičín	5	Královéhradecký	Hradec Králové	4.7	7	51.6	46	90.4	69
573264	Osek	192	CzechRep	22	Jičín	Jičín	5	Královéhradecký	Hradec Králové	16.2	16	63.1	56	79.9	61
573272	Ostroměř	1348	CzechRep	22	Jičín	Jičín	5	Královéhradecký	Hradec Králové	16.8	16	29.5	28	112	86
573281	Ostružno	88	CzechRep	22	Jičín	Jičín	5	Královéhradecký	Hradec Králové	8.4	10	52.6	48	89.9	70
573299	Pecka	1290	CzechRep	22	Jičín	Jičín	5	Královéhradecký	Hradec Králové	22.3	23	39.7	40	118	94
548871	Petrovičky	43	CzechRep	22	Jičín	Jičín	5	Královéhradecký	Hradec Králové	31.2	31	22.9	26	115	80
573311	Podhorní Újezd a Vojice	610	CzechRep	22	Jičín	Jičín	5	Královéhradecký	Hradec Králové	14	14	33	34	109	84
573329	Podhradí	446	CzechRep	22	Jičín	Jičín	5	Královéhradecký	Hradec Králové	6.6	9	50.9	47	97.7	75
573345	Podůlší	268	CzechRep	22	Jičín	Jičín	5	Královéhradecký	Hradec Králové	4.9	7	53.3	48	95.6	74
573370	Radim	393	CzechRep	22	Jičín	Jičín	5	Královéhradecký	Hradec Králové	8.2	10	43.5	42	104	80
549274	Rašín	78	CzechRep	22	Jičín	Jičín	5	Královéhradecký	Hradec Králové	28.7	29	20.9	25	120	87
573221	Rohoznice	331	CzechRep	22	Jičín	Jičín	5	Královéhradecký	Hradec Králové	27.4	29	28.4	31	128	95
548898	Rokytňany	90	CzechRep	22	Jičín	Jičín	5	Královéhradecký	Hradec Králové	23.3	28	67.6	66	78.2	63
573442	Samšina	262	CzechRep	22	Jičín	Jičín	5	Královéhradecký	Hradec Králové	11.2	12	58	52	85.2	66
573451	Sběř	252	CzechRep	22	Jičín	Jičín	5	Královéhradecký	Hradec Králové	16.2	20	41.2	43	94.9	76
548961	Sedliště	106	CzechRep	22	Jičín	Jičín	5	Královéhradecký	Hradec Králové	14.7	18	59	55	91.2	73
572144	Sekeřice	114	CzechRep	22	Jičín	Jičín	5	Královéhradecký	Hradec Králové	21.1	23	38.5	43	89	68
573469	Slatiny	549	CzechRep	22	Jičín	Jičín	5	Královéhradecký	Hradec Králové	10.1	14	44.7	44	94.6	72
572187	Slavhostice	142	CzechRep	22	Jičín	Jičín	5	Královéhradecký	Hradec Králové	16.8	18	45.3	45	88.9	68
573477	Sobčice	290	CzechRep	22	Jičín	Jičín	5	Královéhradecký	Hradec Králové	15.8	16	33.1	32	111	87
573361	Soběraz	92	CzechRep	22	Jičín	Jičín	5	Královéhradecký	Hradec Králové	6	10	46	44	99.4	83
573493	Sobotka	2416	CzechRep	22	Jičín	Jičín	5	Královéhradecký	Hradec Králové	14.8	15	61.7	54	80.7	62
573507	Stará Paka	2065	CzechRep	22	Jičín	Jičín	5	Královéhradecký	Hradec Králové	18	20	53.3	52	113	91
530735	Staré Hrady	195	CzechRep	22	Jičín	Jičín	5	Královéhradecký	Hradec Králové	15.8	21	60.1	58	92.9	73
549096	Staré Místo	327	CzechRep	22	Jičín	Jičín	5	Královéhradecký	Hradec Králové	4.9	7	49.2	44	94.9	71
573523	Staré Smrkovice	265	CzechRep	22	Jičín	Jičín	5	Královéhradecký	Hradec Králové	19.6	19	33.6	35	106	80
573540	Střevač	282	CzechRep	22	Jičín	Jičín	5	Královéhradecký	Hradec Králové	10.2	15	54.5	52	91.8	73
548880	Sukorady	212	CzechRep	22	Jičín	Jičín	5	Královéhradecký	Hradec Králové	25.5	27	25.6	25	106	79
573302	Svatojanský Újezd	95	CzechRep	22	Jičín	Jičín	5	Královéhradecký	Hradec Králové	15	16	37.9	38	110	88
573256	Šárovcova Lhota	204	CzechRep	22	Jičín	Jičín	5	Královéhradecký	Hradec Králové	17.4	19	36.7	37	113	90
572756	Tetín	142	CzechRep	22	Jičín	Jičín	5	Královéhradecký	Hradec Králové	21	20	32.5	32	116	92
573612	Třebnouševes	292	CzechRep	22	Jičín	Jičín	5	Královéhradecký	Hradec Králové	26.5	26	22.1	25	118	85
573639	Třtěnice	332	CzechRep	22	Jičín	Jičín	5	Královéhradecký	Hradec Králové	14.2	15	38.7	37	103	82
573647	Tuř	171	CzechRep	22	Jičín	Jičín	5	Královéhradecký	Hradec Králové	7.3	11	41.7	41	99.7	78
573655	Úbislavice	393	CzechRep	22	Jičín	Jičín	5	Královéhradecký	Hradec Králové	11.7	12	47	44	107	83
573663	Údrnice	280	CzechRep	22	Jičín	Jičín	5	Královéhradecký	Hradec Králové	15.5	19	54.8	56	89.4	68
573671	Úhlejov	159	CzechRep	22	Jičín	Jičín	5	Královéhradecký	Hradec Králové	27.2	29	34.9	39	131	100
573680	Újezd pod Troskami	322	CzechRep	22	Jičín	Jičín	5	Královéhradecký	Hradec Králové	12.9	16	61.3	57	103	72
573698	Úlibice	250	CzechRep	22	Jičín	Jičín	5	Královéhradecký	Hradec Králové	6.1	6	40.2	37	102	78
573701	Valdice	1480	CzechRep	22	Jičín	Jičín	5	Královéhradecký	Hradec Králové	3.4	5	47.1	44	96.9	78
573728	Veliš	173	CzechRep	22	Jičín	Jičín	5	Královéhradecký	Hradec Králové	7.6	10	51.9	48	96	73
573736	Vidochov	390	CzechRep	22	Jičín	Jičín	5	Královéhradecký	Hradec Králové	19.6	22	47.9	49	115	93
573752	Vitiněves	345	CzechRep	22	Jičín	Jičín	5	Královéhradecký	Hradec Králové	6.3	10	45.6	45	95.5	75
573761	Volanice	243	CzechRep	22	Jičín	Jičín	5	Královéhradecký	Hradec Králové	14.9	19	42.1	45	95.1	77
572128	Vrbice	117	CzechRep	22	Jičín	Jičín	5	Královéhradecký	Hradec Králové	10.9	15	42.1	40	100	80
573795	Vršce	237	CzechRep	22	Jičín	Jičín	5	Královéhradecký	Hradec Králové	14.8	16	48.3	48	88.6	66
549029	Vřesník	89	CzechRep	22	Jičín	Jičín	5	Královéhradecký	Hradec Králové	22.9	23	34.4	35	118	95
573809	Vysoké Veselí	900	CzechRep	22	Jičín	Jičín	5	Královéhradecký	Hradec Králové	15.8	19	39.1	41	102	80
549193	Zámostí-Blata	128	CzechRep	22	Jičín	Jičín	5	Královéhradecký	Hradec Králové	9.3	12	56.2	51	89.9	70
573183	Zelenecká Lhota	154	CzechRep	22	Jičín	Jičín	5	Královéhradecký	Hradec Králové	18.8	22	65.7	61	82.9	69
573825	Železnice	1294	CzechRep	22	Jičín	Jičín	5	Královéhradecký	Hradec Králové	5.6	8	47.9	47	99.1	80
573833	Žeretice	270	CzechRep	22	Jičín	Jičín	5	Královéhradecký	Hradec Králové	12.2	15	44.5	43	97.9	76
573841	Židovice	120	CzechRep	22	Jičín	Jičín	5	Královéhradecký	Hradec Králové	21.1	24	46	51	89.7	68
573850	Žlunice	246	CzechRep	22	Jičín	Jičín	5	Královéhradecký	Hradec Králové	19	20	42.6	42	91.1	71
547786	Adršpach	527	CzechRep	38	Náchod	Náchod	5	Královéhradecký	Hradec Králové	31.3	40	66.5	73	173	140
573884	Bezděkov nad Metují	494	CzechRep	38	Náchod	Náchod	5	Královéhradecký	Hradec Králové	13.9	18	53.6	61	164	129
573892	Bohuslavice	1003	CzechRep	38	Náchod	Náchod	5	Královéhradecký	Hradec Králové	15.3	18	24.6	27	138	97
573906	Borová	208	CzechRep	38	Náchod	Náchod	5	Královéhradecký	Hradec Králové	12.3	16	46.3	54	159	164
573914	Božanov	361	CzechRep	38	Náchod	Náchod	5	Královéhradecký	Hradec Králové	37.9	43	77.6	86	188	154
573922	Broumov	7825	CzechRep	38	Náchod	Náchod	5	Královéhradecký	Hradec Králové	30.7	36	70.3	79	181	147
573931	Brzice	206	CzechRep	38	Náchod	Náchod	5	Královéhradecký	Hradec Králové	20.6	24	35	38	142	105
547751	Bukovice	379	CzechRep	38	Náchod	Náchod	5	Královéhradecký	Hradec Králové	18.6	24	58.2	67	168	175
573957	Černčice	483	CzechRep	38	Náchod	Náchod	5	Královéhradecký	Hradec Králové	12.7	17	27.9	32	141	103
505099	Červená Hora	207	CzechRep	38	Náchod	Náchod	5	Královéhradecký	Hradec Králové	14.4	16	39.3	43	148	111
573965	Červený Kostelec	8532	CzechRep	38	Náchod	Náchod	5	Královéhradecký	Hradec Králové	10.2	14	44.1	48	153	116
573973	Česká Čermná	476	CzechRep	38	Náchod	Náchod	5	Královéhradecký	Hradec Králové	9.5	13	48.4	54	159	122
573981	Česká Metuje	325	CzechRep	38	Náchod	Náchod	5	Královéhradecký	Hradec Králové	21.5	28	61.1	71	171	139
573990	Česká Skalice	5215	CzechRep	38	Náchod	Náchod	5	Královéhradecký	Hradec Králové	10	12	32.4	35	140	103
574015	Dolany	623	CzechRep	38	Náchod	Náchod	5	Královéhradecký	Hradec Králové	17.7	18	26.2	30	133	97
574023	Dolní Radechová	800	CzechRep	38	Náchod	Náchod	5	Královéhradecký	Hradec Králové	3.4	6	43	49	153	116
574031	Hejtmánkovice	657	CzechRep	38	Náchod	Náchod	5	Královéhradecký	Hradec Králové	30.6	35	70.2	78	180	146
574040	Heřmanice	404	CzechRep	38	Náchod	Náchod	5	Královéhradecký	Hradec Králové	21.6	23	24.8	28	132	96
574058	Heřmánkovice	485	CzechRep	38	Náchod	Náchod	5	Královéhradecký	Hradec Králové	34.4	41	74.1	84	184	153
574066	Horní Radechová	496	CzechRep	38	Náchod	Náchod	5	Královéhradecký	Hradec Králové	7.2	10	46.8	53	157	121
547531	Hořenice	165	CzechRep	38	Náchod	Náchod	5	Královéhradecký	Hradec Králové	22.9	24	23.8	26	131	93
574074	Hořičky	534	CzechRep	38	Náchod	Náchod	5	Královéhradecký	Hradec Králové	18	21	34.7	40	142	107
574082	Hronov	6347	CzechRep	38	Náchod	Náchod	5	Královéhradecký	Hradec Králové	8.7	12	48.4	55	159	123
574163	Hynčice	186	CzechRep	38	Náchod	Náchod	5	Královéhradecký	Hradec Králové	30.5	38	70.1	80	180	158
574112	Chvalkovice	708	CzechRep	38	Náchod	Náchod	5	Královéhradecký	Hradec Králové	18.3	20	30.8	34	138	101
574121	Jaroměř	12640	CzechRep	38	Náchod	Náchod	5	Královéhradecký	Hradec Králové	21.4	22	22.2	24	129	92
574139	Jasenná	723	CzechRep	38	Náchod	Náchod	5	Královéhradecký	Hradec Králové	26.3	27	21.7	25	135	95
574147	Jestřebí	163	CzechRep	38	Náchod	Náchod	5	Královéhradecký	Hradec Králové	13.4	19	36.3	43	149	114
574155	Jetřichov	453	CzechRep	38	Náchod	Náchod	5	Královéhradecký	Hradec Králové	28.1	34	67.7	77	178	144
574546	Kramolna	1026	CzechRep	38	Náchod	Náchod	5	Královéhradecký	Hradec Králové	3.9	7	40.6	45	150	113
574171	Křinice	420	CzechRep	38	Náchod	Náchod	5	Královéhradecký	Hradec Králové	33.8	40	73.4	83	184	151
574180	Lhota pod Hořičkami	275	CzechRep	38	Náchod	Náchod	5	Královéhradecký	Hradec Králové	15.4	19	33.2	37	140	104
547701	Libchyně	75	CzechRep	38	Náchod	Náchod	5	Královéhradecký	Hradec Králové	14.1	20	37	44	150	155
573388	Litoboř	114	CzechRep	38	Náchod	Náchod	5	Královéhradecký	Hradec Králové	18.3	22	36.5	42	143	109
574210	Machov	1125	CzechRep	38	Náchod	Náchod	5	Královéhradecký	Hradec Králové	18	25	57.6	68	168	135
574228	Martínkovice	519	CzechRep	38	Náchod	Náchod	5	Královéhradecký	Hradec Králové	35.1	41	74.7	84	185	151
574236	Mezilečí	157	CzechRep	38	Náchod	Náchod	5	Královéhradecký	Hradec Králové	20.3	24	36.8	39	144	107
574244	Mezilesí	217	CzechRep	38	Náchod	Náchod	5	Královéhradecký	Hradec Králové	15.9	21	38.8	45	152	116
574252	Meziměstí	2681	CzechRep	38	Náchod	Náchod	5	Královéhradecký	Hradec Králové	30.2	37	69.8	79	180	147
574261	Nahořany	523	CzechRep	38	Náchod	Náchod	5	Královéhradecký	Hradec Králové	13.1	16	28.5	32	142	103
573868	Náchod	20814	CzechRep	38	Náchod	Náchod	5	Královéhradecký	Hradec Králové	0	0	39.7	43	150	111
574279	Nové Město nad Metují	9841	CzechRep	38	Náchod	Náchod	5	Královéhradecký	Hradec Králové	9.7	13	32.6	37	146	108
574287	Nový Hrádek	785	CzechRep	38	Náchod	Náchod	5	Královéhradecký	Hradec Králové	16.5	21	42.1	49	155	119
574295	Nový Ples	343	CzechRep	38	Náchod	Náchod	5	Královéhradecký	Hradec Králové	25.5	29	18.8	21	132	91
574317	Otovice	381	CzechRep	38	Náchod	Náchod	5	Královéhradecký	Hradec Králové	35.6	42	76.1	85	186	153
574341	Police nad Metují	4278	CzechRep	38	Náchod	Náchod	5	Královéhradecký	Hradec Králové	17.2	22	56.9	65	167	133
574350	Provodov-Šonov	1175	CzechRep	38	Náchod	Náchod	5	Královéhradecký	Hradec Králové	8.1	10	53.3	39	146	68
574368	Přibyslav	196	CzechRep	38	Náchod	Náchod	5	Královéhradecký	Hradec Králové	7.4	11	34.8	39	148	110
574376	Rasošky	628	CzechRep	38	Náchod	Náchod	5	Královéhradecký	Hradec Králové	26	31	17.3	20	130	91
574384	Rožnov	388	CzechRep	38	Náchod	Náchod	5	Královéhradecký	Hradec Králové	28.5	30	19	21	126	88
574406	Rychnovek	607	CzechRep	38	Náchod	Náchod	5	Královéhradecký	Hradec Králové	18.4	21	25.9	29	133	96
530786	Říkov	198	CzechRep	38	Náchod	Náchod	5	Královéhradecký	Hradec Králové	12.8	14	30.9	34	138	102
547727	Sendraž	93	CzechRep	38	Náchod	Náchod	5	Královéhradecký	Hradec Králové	14.8	19	37.7	43	151	114
574422	Slatina nad Úpou	293	CzechRep	38	Náchod	Náchod	5	Královéhradecký	Hradec Králové	16.5	19	38.3	44	145	111
574431	Slavětín nad Metují	247	CzechRep	38	Náchod	Náchod	5	Královéhradecký	Hradec Králové	18.5	19	23.3	26	136	97
574457	Slavoňov	289	CzechRep	38	Náchod	Náchod	5	Královéhradecký	Hradec Králové	14.7	20	37.6	44	151	115
574465	Stárkov	629	CzechRep	38	Náchod	Náchod	5	Královéhradecký	Hradec Králové	16.6	23	54.2	63	163	130
574481	Studnice	1083	CzechRep	38	Náchod	Náchod	5	Královéhradecký	Hradec Králové	7.1	11	37.2	42	146	109
574490	Suchý Důl	426	CzechRep	38	Náchod	Náchod	5	Královéhradecký	Hradec Králové	19.7	26	59.3	69	170	137
547654	Šestajovice	190	CzechRep	38	Náchod	Náchod	5	Královéhradecký	Hradec Králové	20.5	22	25.3	31	136	101
574511	Šonov	342	CzechRep	38	Náchod	Náchod	5	Královéhradecký	Hradec Králové	36.6	42	76.2	85	186	152
574538	Teplice nad Metují	1734	CzechRep	38	Náchod	Náchod	5	Královéhradecký	Hradec Králové	26.4	32	66.1	75	176	143
574554	Velichovky	754	CzechRep	38	Náchod	Náchod	5	Královéhradecký	Hradec Králové	27.2	28	22.5	25	129	93
574562	Velká Jesenice	751	CzechRep	38	Náchod	Náchod	5	Královéhradecký	Hradec Králové	14.7	16	27.8	31	138	102
574571	Velké Petrovice	365	CzechRep	38	Náchod	Náchod	5	Královéhradecký	Hradec Králové	14.9	19	54.6	62	165	130
547646	Velké Poříčí	2413	CzechRep	38	Náchod	Náchod	5	Královéhradecký	Hradec Králové	6.9	11	46.5	54	157	122
574589	Velký Třebešov	345	CzechRep	38	Náchod	Náchod	5	Královéhradecký	Hradec Králové	14.5	15	29.8	32	137	99
547743	Vernéřovice	356	CzechRep	38	Náchod	Náchod	5	Královéhradecký	Hradec Králové	28.9	34	68.5	76	179	144
547565	Vestec	144	CzechRep	38	Náchod	Náchod	5	Královéhradecký	Hradec Králové	14.5	19	35.5	40	142	107
574601	Vlkov	390	CzechRep	38	Náchod	Náchod	5	Královéhradecký	Hradec Králové	26.9	32	15.6	17	129	88
574627	Vršovka	119	CzechRep	38	Náchod	Náchod	5	Královéhradecký	Hradec Králové	14.1	18	29.2	34	142	105
574635	Vysoká Srbská	265	CzechRep	38	Náchod	Náchod	5	Královéhradecký	Hradec Králové	15.9	21	55.5	64	166	132
574643	Vysokov	473	CzechRep	38	Náchod	Náchod	5	Královéhradecký	Hradec Králové	4.5	8	37.5	40	146	107
574651	Zábrodí	468	CzechRep	38	Náchod	Náchod	5	Královéhradecký	Hradec Králové	8	11	43.4	49	152	116
574660	Zaloňov	449	CzechRep	38	Náchod	Náchod	5	Královéhradecký	Hradec Králové	25.1	26	24.1	26	131	93
574686	Žďár nad Metují	631	CzechRep	38	Náchod	Náchod	5	Královéhradecký	Hradec Králové	18.9	23	58.5	66	169	134
574694	Žďárky	554	CzechRep	38	Náchod	Náchod	5	Královéhradecký	Hradec Králové	9.8	15	49.5	58	160	126
574708	Žernov	250	CzechRep	38	Náchod	Náchod	5	Královéhradecký	Hradec Králové	12.4	15	37.3	42	146	109
576077	Albrechtice nad Orlicí	1013	CzechRep	59	Rychnov nad Kňežnou	Rychnov nad Kňežnou	5	Královéhradecký	Hradec Králové	20.1	21	22.5	25	136	102
576085	Bačetín	404	CzechRep	59	Rychnov nad Kňežnou	Rychnov nad Kňežnou	5	Královéhradecký	Hradec Králové	22.3	23	37.1	40	151	120
576093	Bartošovice v Orlických horách	217	CzechRep	59	Rychnov nad Kňežnou	Rychnov nad Kňežnou	5	Královéhradecký	Hradec Králové	27.2	33	66.2	68	180	145
576107	Bílý Újezd	617	CzechRep	59	Rychnov nad Kňežnou	Rychnov nad Kňežnou	5	Královéhradecký	Hradec Králové	9.5	11	38.5	41	152	118
576115	Bohdašín	228	CzechRep	59	Rychnov nad Kňežnou	Rychnov nad Kňežnou	5	Královéhradecký	Hradec Králové	24.1	24	38.4	43	152	120
576123	Bolehošť	547	CzechRep	59	Rychnov nad Kňežnou	Rychnov nad Kňežnou	5	Královéhradecký	Hradec Králové	19.3	25	21.7	26	135	104
576131	Borohrádek	2148	CzechRep	59	Rychnov nad Kňežnou	Rychnov nad Kňežnou	5	Královéhradecký	Hradec Králové	18	18	27	29	133	102
576140	Borovnice	388	CzechRep	59	Rychnov nad Kňežnou	Rychnov nad Kňežnou	5	Královéhradecký	Hradec Králové	18	23	41.9	45	120	98
576166	Bystré	268	CzechRep	59	Rychnov nad Kňežnou	Rychnov nad Kňežnou	5	Královéhradecký	Hradec Králové	25.3	26	40	43	154	121
576174	Byzhradec	197	CzechRep	59	Rychnov nad Kňežnou	Rychnov nad Kňežnou	5	Královéhradecký	Hradec Králové	9.6	12	34.5	41	147	112
576182	Častolovice	1684	CzechRep	59	Rychnov nad Kňežnou	Rychnov nad Kňežnou	5	Královéhradecký	Hradec Králové	9.9	10	29.7	30	142	100
576191	Čermná nad Orlicí	1026	CzechRep	59	Rychnov nad Kňežnou	Rychnov nad Kňežnou	5	Královéhradecký	Hradec Králové	22.1	23	31.6	35	138	104
576204	Černíkovice	709	CzechRep	59	Rychnov nad Kňežnou	Rychnov nad Kňežnou	5	Královéhradecký	Hradec Králové	7.8	11	38.1	38	151	109
576212	České Meziříčí	1804	CzechRep	59	Rychnov nad Kňežnou	Rychnov nad Kňežnou	5	Královéhradecký	Hradec Králové	26.8	28	21.3	24	134	95
576221	Čestice	570	CzechRep	59	Rychnov nad Kňežnou	Rychnov nad Kňežnou	5	Královéhradecký	Hradec Králové	12.7	15	27.3	29	140	99
576247	Deštné v Orlických horách	604	CzechRep	59	Rychnov nad Kňežnou	Rychnov nad Kňežnou	5	Královéhradecký	Hradec Králové	22.9	28	49.1	52	162	123
576263	Dobré	834	CzechRep	59	Rychnov nad Kňežnou	Rychnov nad Kňežnou	5	Královéhradecký	Hradec Králové	15.1	19	40.6	46	153	117
576271	Dobruška	6926	CzechRep	59	Rychnov nad Kňežnou	Rychnov nad Kňežnou	5	Královéhradecký	Hradec Králové	17.9	19	31.2	34	144	106
576280	Dobřany	129	CzechRep	59	Rychnov nad Kňežnou	Rychnov nad Kňežnou	5	Královéhradecký	Hradec Králové	28.9	30	43.7	48	157	118
576301	Doudleby nad Orlicí	1880	CzechRep	59	Rychnov nad Kňežnou	Rychnov nad Kňežnou	5	Královéhradecký	Hradec Králové	8.5	12	36.3	38	149	108
548642	Hřibiny-Ledská	358	CzechRep	59	Rychnov nad Kňežnou	Rychnov nad Kňežnou	5	Královéhradecký	Hradec Králové	10.9	13	32.8	34	146	104
576310	Chleny	230	CzechRep	59	Rychnov nad Kňežnou	Rychnov nad Kňežnou	5	Královéhradecký	Hradec Králové	14.1	20	40.2	42	153	114
548791	Chlístov	81	CzechRep	59	Rychnov nad Kňežnou	Rychnov nad Kňežnou	5	Královéhradecký	Hradec Králové	21.5	23	35.4	39	148	114
548782	Jahodov	92	CzechRep	59	Rychnov nad Kňežnou	Rychnov nad Kňežnou	5	Královéhradecký	Hradec Králové	6.3	8	44.7	46	158	116
576328	Janov	113	CzechRep	59	Rychnov nad Kňežnou	Rychnov nad Kňežnou	5	Královéhradecký	Hradec Králové	26.6	28	41.4	45	154	106
576336	Javornice	915	CzechRep	59	Rychnov nad Kňežnou	Rychnov nad Kňežnou	5	Královéhradecký	Hradec Králové	6.2	9	44.6	47	157	117
576361	Kostelec nad Orlicí	6322	CzechRep	59	Rychnov nad Kňežnou	Rychnov nad Kňežnou	5	Královéhradecký	Hradec Králové	12.2	14	32.6	34	145	104
576387	Kostelecké Horky	136	CzechRep	59	Rychnov nad Kňežnou	Rychnov nad Kňežnou	5	Královéhradecký	Hradec Králové	19.2	26	37.7	40	144	109
576395	Kounov	234	CzechRep	59	Rychnov nad Kňežnou	Rychnov nad Kňežnou	5	Královéhradecký	Hradec Králové	24.4	24	39.2	42	152	113
576409	Králova Lhota	227	CzechRep	59	Rychnov nad Kňežnou	Rychnov nad Kňežnou	5	Královéhradecký	Hradec Králové	30.6	32	17.4	20	131	91
548685	Krchleby	87	CzechRep	59	Rychnov nad Kňežnou	Rychnov nad Kňežnou	5	Královéhradecký	Hradec Králové	14.4	20	40	42	152	117
576425	Kvasiny	1440	CzechRep	59	Rychnov nad Kňežnou	Rychnov nad Kňežnou	5	Královéhradecký	Hradec Králové	7.6	10	41.6	41	154	111
576441	Lhoty u Potštejna	296	CzechRep	59	Rychnov nad Kňežnou	Rychnov nad Kňežnou	5	Královéhradecký	Hradec Králové	15.8	20	43	48	149	116
548651	Libel	118	CzechRep	59	Rychnov nad Kňežnou	Rychnov nad Kňežnou	5	Královéhradecký	Hradec Králové	6.8	10	33.5	34	146	104
576450	Liberk	698	CzechRep	59	Rychnov nad Kňežnou	Rychnov nad Kňežnou	5	Královéhradecký	Hradec Králové	7.5	10	46.8	48	160	109
576468	Lično	579	CzechRep	59	Rychnov nad Kňežnou	Rychnov nad Kňežnou	5	Královéhradecký	Hradec Králové	8.9	12	30.9	38	144	108
576476	Lípa nad Orlicí	511	CzechRep	59	Rychnov nad Kňežnou	Rychnov nad Kňežnou	5	Královéhradecký	Hradec Králové	16.5	17	24.1	26	137	96
576492	Lukavice	594	CzechRep	59	Rychnov nad Kňežnou	Rychnov nad Kňežnou	5	Královéhradecký	Hradec Králové	5.4	9	41.9	40	170	128
576506	Lupenice	267	CzechRep	59	Rychnov nad Kňežnou	Rychnov nad Kňežnou	5	Královéhradecký	Hradec Králové	5.9	9	37.3	38	150	108
576522	Mokré	159	CzechRep	59	Rychnov nad Kňežnou	Rychnov nad Kňežnou	5	Královéhradecký	Hradec Králové	26.6	28	21.6	27	135	98
576549	Nová Ves	152	CzechRep	59	Rychnov nad Kňežnou	Rychnov nad Kňežnou	5	Královéhradecký	Hradec Králové	21.8	24	26.4	28	138	96
576557	Očelice	258	CzechRep	59	Rychnov nad Kňežnou	Rychnov nad Kňežnou	5	Královéhradecký	Hradec Králové	26.6	27	21.4	25	134	95
576565	Ohnišov	478	CzechRep	59	Rychnov nad Kňežnou	Rychnov nad Kňežnou	5	Královéhradecký	Hradec Králové	22.5	23	37.3	42	150	112
576581	Olešnice	457	CzechRep	59	Rychnov nad Kňežnou	Rychnov nad Kňežnou	5	Královéhradecký	Hradec Králové	13.7	17	29.5	31	198	140
576573	Olešnice v Orlických horách	477	CzechRep	59	Rychnov nad Kňežnou	Rychnov nad Kňežnou	5	Královéhradecký	Hradec Králové	32.9	33	47.7	52	161	123
576590	Opočno	3117	CzechRep	59	Rychnov nad Kňežnou	Rychnov nad Kňežnou	5	Královéhradecký	Hradec Králové	21.5	22	26.8	32	140	101
576603	Orlické Záhoří	196	CzechRep	59	Rychnov nad Kňežnou	Rychnov nad Kňežnou	5	Královéhradecký	Hradec Králové	35.1	41	63.9	68	177	140
576611	Osečnice	303	CzechRep	59	Rychnov nad Kňežnou	Rychnov nad Kňežnou	5	Královéhradecký	Hradec Králové	15.4	20	46.2	51	159	121
576620	Pěčín	542	CzechRep	59	Rychnov nad Kňežnou	Rychnov nad Kňežnou	5	Královéhradecký	Hradec Králové	13.6	16	52	54	165	124
576654	Podbřezí	520	CzechRep	59	Rychnov nad Kňežnou	Rychnov nad Kňežnou	5	Královéhradecký	Hradec Králové	12.4	14	36.3	41	149	110
576662	Pohoří	680	CzechRep	59	Rychnov nad Kňežnou	Rychnov nad Kňežnou	5	Královéhradecký	Hradec Králové	24.9	26	26.2	30	139	101
548723	Polom	121	CzechRep	59	Rychnov nad Kňežnou	Rychnov nad Kňežnou	5	Královéhradecký	Hradec Králové	16.1	22	46.2	50	159	120
576671	Potštejn	911	CzechRep	59	Rychnov nad Kňežnou	Rychnov nad Kňežnou	5	Královéhradecký	Hradec Králové	11.8	15	41.9	43	155	112
548758	Proruby	54	CzechRep	59	Rychnov nad Kňežnou	Rychnov nad Kňežnou	5	Královéhradecký	Hradec Králové	14.4	20	44.5	48	157	118
576689	Přepychy	581	CzechRep	59	Rychnov nad Kňežnou	Rychnov nad Kňežnou	5	Královéhradecký	Hradec Králové	18.6	24	25.7	30	139	100
548669	Rohenice	265	CzechRep	59	Rychnov nad Kňežnou	Rychnov nad Kňežnou	5	Královéhradecký	Hradec Králové	29.3	31	20.6	23	134	94
576701	Rokytnice v Orlických horách	2232	CzechRep	59	Rychnov nad Kňežnou	Rychnov nad Kňežnou	5	Královéhradecký	Hradec Králové	17.1	21	55.5	58	168	129
576727	Rybná nad Zdobnicí	436	CzechRep	59	Rychnov nad Kňežnou	Rychnov nad Kňežnou	5	Královéhradecký	Hradec Králové	12.9	15	45.3	45	158	114
576069	Rychnov nad Kněžnou	11367	CzechRep	59	Rychnov nad Kňežnou	Rychnov nad Kňežnou	5	Královéhradecký	Hradec Králové	0	0	39.6	41	152	110
576735	Říčky v Orlických horách	91	CzechRep	59	Rychnov nad Kňežnou	Rychnov nad Kňežnou	5	Královéhradecký	Hradec Králové	23.6	28	62	66	175	137
576743	Sedloňov	226	CzechRep	59	Rychnov nad Kňežnou	Rychnov nad Kňežnou	5	Královéhradecký	Hradec Králové	30.4	31	45.2	49	158	119
576751	Semechnice	383	CzechRep	59	Rychnov nad Kňežnou	Rychnov nad Kňežnou	5	Královéhradecký	Hradec Králové	16.3	19	30	35	143	104
576778	Skuhrov nad Bělou	1077	CzechRep	59	Rychnov nad Kňežnou	Rychnov nad Kňežnou	5	Královéhradecký	Hradec Králové	10.5	14	44.5	45	157	114
576786	Slatina nad Zdobnicí	867	CzechRep	59	Rychnov nad Kňežnou	Rychnov nad Kňežnou	5	Královéhradecký	Hradec Králové	11.8	15	50.4	52	163	123
576794	Sněžné	128	CzechRep	59	Rychnov nad Kňežnou	Rychnov nad Kňežnou	5	Královéhradecký	Hradec Králové	28.6	30	43.6	48	174	120
576808	Solnice	2198	CzechRep	59	Rychnov nad Kňežnou	Rychnov nad Kňežnou	5	Královéhradecký	Hradec Králové	5.5	7	39.5	38	152	107
[truncated: 4,467 more rows]

## Sheet: CZ
int	freq	rel	cum	int	freq	rel	cum	int	freq	rel	cum
[truncated: 34 more rows]

## Sheet: CZ-distr
district	popul	munic	dm	dmr
[truncated: 80 more rows]

[truncated: 10 more sheets: CZ-reg, Hungary, HU, HU-distr, HU-reg, Slovakia, SK, SK-distr, SK-reg, Tab]
